# Supplementary material for: Di-μ2-chlorido-bis­[chlorido(η5-2,3,4,5-tetra­methyl-1-propyl­cyclo­penta­dien­yl)iridium(III)]
Source: Acta Crystallogr Sect E Struct Rep Online. 2013 Feb 28;69(Pt 3):m176. doi: 10.1107/S1600536813005072 (PMC3588487; doi:10.1107/S1600536813005072)
Supplement: Supplementary file 1 [file e-69-0m176-sup1.cif]

##############################################################################
#                                                                            #
# This CIF contains the data in a paper accepted for publication in          #
# Acta Crystallographica Section E. It conforms to the requirements of       #
# Notes for Authors for Acta Crystallographica Section E, and has been       #
# peer reviewed under the auspices of the IUCr Commission on Journals.       #
#                                                                            #
# Full details of the Crystallographic Information File format               #
# are given in the paper "The Crystallographic Information File (CIF):       #
# a New Standard Archive File for Crystallography" by S. R. Hall, F. H.      #
# Allen and I. D. Brown [Acta Cryst. (1991), A47, 655-685].                  #
#                                                                            #
# The current version of the core CIF dictionary is obtainable from          #
# ftp://ftp.iucr.org/pub/cif_core.dic.                                       #
#                                                                            #
# Software is freely available for graphical display of the structure(s)     #
# in this CIF. For information consult the CIF software page                 #
# http://www.iucr.org/resources/cif/software.                                #
#                                                                            #
# This file may be used for bona fide research purposes within the           #
# scientific community so long as proper attribution is given to the journal # 
# article from which it was obtained.                                        #
#                                                                            #
##############################################################################
data_I
_audit_creation_method
;
Olex2 1.2
(compiled 2012.12.05 svn.r2549, GUI svn.r4385)
;
_chemical_name_systematic
;\
Di-\m~2~-chlorido-bis[chlorido(\h^5^-2,3,4,5-tetramethyl-1-\
propylcyclopentadienyl)iridium(III)]
;
_chemical_name_common     ?
_chemical_formula_moiety     'C24 H38 Cl4 Ir2'
_chemical_formula_sum     'C24 H38 Cl4 Ir2'
_chemical_formula_iupac     '[Ir2 Cl4 (C12 H19)2]'
_chemical_formula_weight     852.74
_chemical_melting_point     ?
_space_group_crystal_system     monoclinic
_space_group_name_H-M_alt     'P 21/c'
_space_group_name_Hall     '-P 2ybc'
loop_
    _space_group_symop_id
    _space_group_symop_operation_xyz
    1 'x, y, z'
    2 '-x, y+1/2, -z+1/2'
    3 '-x, -y, -z'
    4 'x, -y-1/2, z-1/2'
_cell_length_a     8.84367(12)
_cell_length_b     8.83900(12)
_cell_length_c     17.2662(2)
_cell_angle_alpha     90.00
_cell_angle_beta     103.6737(14)
_cell_angle_gamma     90.00
_cell_volume     1311.43(3)
_cell_formula_units_Z     2
_cell_measurement_reflns_used     11826
_cell_measurement_theta_min     3.6360
_cell_measurement_theta_max     32.4004
_cell_measurement_temperature     100.1
_exptl_crystal_description     irregular
_exptl_crystal_colour     red
_exptl_crystal_size_max     0.262
_exptl_crystal_size_mid     0.122
_exptl_crystal_size_min     0.050
_exptl_crystal_density_diffrn     2.159
_exptl_crystal_density_meas     ?
_exptl_crystal_density_method     'not measured'
_exptl_crystal_F_000     808
loop_
    _exptl_crystal_face_index_h
    _exptl_crystal_face_index_k
    _exptl_crystal_face_index_l
    _exptl_crystal_face_perp_dist
    12 0 3 0.0223
    -11 0 -6 0.0205
    -6 3 23 0.0733
    5 -3 -23 0.0720
    0 -12 1 0.1310
    10 -1 -18 0.0480
    -10 1 18 0.0563
    1 -1 23 0.0564
    4 -1 -24 0.0525
    1 -8 18 0.0990
    -7 -2 22 0.0653
    8 -9 1 0.0987
    -1 12 1 0.1203
_exptl_absorpt_coefficient_mu     10.555
_exptl_absorpt_correction_type     gaussian
_exptl_absorpt_process_details
;
(CrysAlis PRO; Agilent, 2011)
;
_exptl_absorpt_correction_T_min     0.225
_exptl_absorpt_correction_T_max     0.647
_exptl_special_details     ?
_diffrn_ambient_temperature     100.1
_diffrn_radiation_type     'Mo K\a'
_diffrn_radiation_wavelength     0.7107
_diffrn_radiation_monochromator     graphite
_diffrn_measurement_device_type     'Agilent Xcalibur (Eos, Gemini ultra)'
_diffrn_measurement_method     '\w scans'
_diffrn_detector_area_resol_mean     16.0122
_diffrn_reflns_number     20544
_diffrn_reflns_av_R_equivalents     0.0431
_diffrn_reflns_theta_min     3.71
_diffrn_reflns_theta_max     32.47
_diffrn_reflns_theta_full     25.00
_diffrn_measured_fraction_theta_max     0.936
_diffrn_measured_fraction_theta_full     0.997
_diffrn_reflns_limit_h_min     -13
_diffrn_reflns_limit_h_max     13
_diffrn_reflns_limit_k_min     -13
_diffrn_reflns_limit_k_max     13
_diffrn_reflns_limit_l_min     -25
_diffrn_reflns_limit_l_max     25
_diffrn_standards_number     .
_diffrn_standards_interval_count     .
_diffrn_standards_interval_time     .
_diffrn_standards_decay_%     ?
_refine_special_details
;
Refinement of <i>F</i>^2^ against ALL reflections. The weighted <i>R</i>-factor
<i>wR</i> and goodness of fit <i>S</i> are based on <i>F</i>^2^, conventional
<i>R</i>-factors <i>R</i> are based on <i>F</i>, with <i>F</i> set to zero for
negative <i>F</i>^2^. The threshold expression of <i>F</i>^2^ >
\s(<i>F</i>^2^) is used only for calculating <i>R</i>-factors(gt) <i>etc</i>.
and is not relevant to the choice of reflections for refinement.
<i>R</i>-factors based on <i>F</i>^2^ are statistically about twice as large
as those based on <i>F</i>, and <i>R</i>- factors based on ALL data will be
even larger.
;
_reflns_number_total     4440
_reflns_number_gt     3968
_reflns_threshold_expression     I>2\s(I)
_refine_ls_structure_factor_coef     Fsqd
_refine_ls_matrix_type     full
_refine_ls_R_factor_all     0.0244
_refine_ls_R_factor_gt     0.0194
_refine_ls_wR_factor_gt     0.0380
_refine_ls_wR_factor_ref     0.0396
_refine_ls_goodness_of_fit_ref     1.056
_refine_ls_restrained_S_all     1.056
_refine_ls_number_reflns     4440
_refine_ls_number_parameters     141
_refine_ls_number_restraints     0
_refine_ls_hydrogen_treatment     constr
_refine_ls_weighting_scheme     calc
_refine_ls_weighting_details
         'calc w=1/[\s^2^(Fo^2^)+(0.0107P)^2^+0.0112P] where P=(Fo^2^+2Fc^2^)/3'
_atom_sites_solution_hydrogens     geom
_atom_sites_solution_primary     direct
_atom_sites_solution_secondary     difmap
_refine_ls_shift/su_max     0.003
_refine_ls_shift/su_mean     0.000
_refine_diff_density_max     1.022
_refine_diff_density_min     -1.184
_refine_ls_extinction_method     none
_refine_ls_extinction_coef     ?
loop_
    _atom_type_symbol
    _atom_type_description
    _atom_type_scat_dispersion_real
    _atom_type_scat_dispersion_imag
    _atom_type_scat_source
    'C' 'C' 0.0033 0.0016
                         'International Tables Vol C Tables 4.2.6.8 and 6.1.1.4'
    'H' 'H' 0.0000 0.0000
                         'International Tables Vol C Tables 4.2.6.8 and 6.1.1.4'
    'Cl' 'Cl' 0.1484 0.1585
                         'International Tables Vol C Tables 4.2.6.8 and 6.1.1.4'
    'Ir' 'Ir' -1.4442 7.9887
                         'International Tables Vol C Tables 4.2.6.8 and 6.1.1.4'
_computing_data_collection
;
CrysAlis PRO (Agilent, 2011)
;
_computing_cell_refinement
;
CrysAlis PRO (Agilent, 2011)
;
_computing_data_reduction
;
CrysAlis PRO (Agilent, 2011)
;
_computing_structure_solution
;
SHELXS97 (Sheldrick, 2008)
;
_computing_structure_refinement
;
SHELXL97 (Sheldrick, 2008)
;
_computing_molecular_graphics
;
OLEX2 (Dolomanov <i>et al.</i>, 2009)
;
_computing_publication_material
;
OLEX2 (Dolomanov <i>et al.</i>, 2009)
;
loop_
    _atom_site_type_symbol
    _atom_site_label
    _atom_site_fract_x
    _atom_site_fract_y
    _atom_site_fract_z
    _atom_site_U_iso_or_equiv
    _atom_site_adp_type
    _atom_site_calc_flag
    _atom_site_refinement_flags
    _atom_site_occupancy
    _atom_site_symmetry_multiplicity
    _atom_site_disorder_assembly
    _atom_site_disorder_group
    Ir Ir1 0.648925(10) 0.848148(9) 0.034000(5) 0.00818(3) Uani d . 1 1 . .
    Cl Cl1 0.61998(8) 0.77491(7) -0.10212(4) 0.01940(13) Uani d . 1 1 . .
    Cl Cl2 0.36739(7) 0.88743(6) 0.00829(4) 0.01276(11) Uani d . 1 1 . .
    C C1 0.8565(3) 0.8778(3) 0.12571(14) 0.0114(4) Uani d . 1 1 . .
    C C2 0.8698(3) 0.7453(3) 0.07978(14) 0.0107(4) Uani d . 1 1 . .
    C C3 0.7466(3) 0.6410(2) 0.08763(14) 0.0107(4) Uani d . 1 1 . .
    C C4 0.6597(3) 0.7121(3) 0.13820(14) 0.0111(4) Uani d . 1 1 . .
    C C5 0.7257(3) 0.8590(3) 0.16167(14) 0.0114(4) Uani d . 1 1 . .
    C C6 0.9915(3) 0.7111(3) 0.03555(16) 0.0169(5) Uani d . 1 1 . .
    H H6A 0.9426 0.6665 -0.0163 0.025 Uiso calc R 1 1 . .
    H H6B 1.0669 0.6397 0.0664 0.025 Uiso calc R 1 1 . .
    H H6C 1.0449 0.8048 0.0274 0.025 Uiso calc R 1 1 . .
    C C7 0.7237(3) 0.4861(3) 0.05290(15) 0.0164(5) Uani d . 1 1 . .
    H H7A 0.6226 0.4468 0.0575 0.025 Uiso calc R 1 1 . .
    H H7B 0.8067 0.4195 0.0818 0.025 Uiso calc R 1 1 . .
    H H7C 0.7269 0.4901 -0.0034 0.025 Uiso calc R 1 1 . .
    C C8 0.5254(3) 0.6462(3) 0.16461(16) 0.0158(5) Uani d . 1 1 . .
    H H8A 0.4363 0.7149 0.1503 0.024 Uiso calc R 1 1 . .
    H H8B 0.5538 0.6318 0.2225 0.024 Uiso calc R 1 1 . .
    H H8C 0.4978 0.5483 0.1384 0.024 Uiso calc R 1 1 . .
    C C9 0.6723(3) 0.9646(3) 0.21693(15) 0.0186(5) Uani d . 1 1 . .
    H H9A 0.6986 1.0687 0.2055 0.028 Uiso calc R 1 1 . .
    H H9B 0.7237 0.9391 0.2721 0.028 Uiso calc R 1 1 . .
    H H9C 0.5593 0.9556 0.2095 0.028 Uiso calc R 1 1 . .
    C C10 0.9598(3) 1.0150(3) 0.13630(15) 0.0162(5) Uani d . 1 1 . .
    H H10A 0.8951 1.1073 0.1332 0.019 Uiso calc R 1 1 . .
    H H10B 1.0147 1.0192 0.0926 0.019 Uiso calc R 1 1 . .
    C C11 1.0796(3) 1.0121(3) 0.21638(16) 0.0202(5) Uani d . 1 1 . .
    H H11A 1.1392 1.1079 0.2231 0.024 Uiso calc R 1 1 . .
    H H11B 1.0244 1.0054 0.2599 0.024 Uiso calc R 1 1 . .
    C C12 1.1919(3) 0.8801(3) 0.22310(19) 0.0268(6) Uani d . 1 1 . .
    H H12A 1.2463 0.8856 0.1799 0.040 Uiso calc R 1 1 . .
    H H12B 1.1340 0.7848 0.2192 0.040 Uiso calc R 1 1 . .
    H H12C 1.2679 0.8847 0.2745 0.040 Uiso calc R 1 1 . .
loop_
    _atom_site_aniso_label
    _atom_site_aniso_U_11
    _atom_site_aniso_U_22
    _atom_site_aniso_U_33
    _atom_site_aniso_U_12
    _atom_site_aniso_U_13
    _atom_site_aniso_U_23
    Ir1 0.00843(5) 0.00775(5) 0.00831(4) 0.00059(3) 0.00184(3) 0.00011(3)
    Cl1 0.0274(3) 0.0203(3) 0.0095(3) 0.0054(3) 0.0024(2) -0.0022(2)
    Cl2 0.0094(2) 0.0104(2) 0.0176(3) -0.00074(19) 0.0014(2) 0.0035(2)
    C1 0.0090(10) 0.0135(11) 0.0104(10) 0.0028(8) -0.0002(8) 0.0016(9)
    C2 0.0084(10) 0.0128(11) 0.0103(10) 0.0033(8) 0.0011(8) 0.0022(9)
    C3 0.0118(11) 0.0103(10) 0.0099(10) 0.0025(8) 0.0024(9) 0.0019(9)
    C4 0.0132(11) 0.0097(10) 0.0100(10) 0.0026(9) 0.0018(9) 0.0028(9)
    C5 0.0129(11) 0.0125(11) 0.0083(10) 0.0014(9) 0.0013(9) 0.0003(9)
    C6 0.0133(12) 0.0180(12) 0.0203(13) 0.0026(10) 0.0060(10) 0.0000(10)
    C7 0.0189(13) 0.0112(11) 0.0186(12) 0.0007(10) 0.0031(10) -0.0027(10)
    C8 0.0161(12) 0.0173(12) 0.0156(12) 0.0009(10) 0.0067(10) 0.0040(10)
    C9 0.0239(14) 0.0199(13) 0.0119(11) 0.0052(11) 0.0042(10) -0.0027(10)
    C10 0.0156(12) 0.0126(11) 0.0184(12) -0.0018(9) -0.0002(10) -0.0015(10)
    C11 0.0184(13) 0.0193(13) 0.0198(13) -0.0030(10) -0.0016(10) -0.0023(11)
    C12 0.0211(14) 0.0257(15) 0.0280(16) 0.0005(12) -0.0053(12) -0.0009(12)
_geom_special_details
;
All e.s.d.'s (except the e.s.d. in the dihedral angle between two l.s. planes)
are estimated using the full covariance matrix. The cell e.s.d.'s are taken
into account individually in the estimation of e.s.d.'s in distances, angles
and torsion angles; correlations between e.s.d.'s in cell parameters are only
used when they are defined by crystal symmetry. An approximate (isotropic)
treatment of cell e.s.d.'s is used for estimating e.s.d.'s involving l.s.
planes.
;
loop_
    _geom_bond_atom_site_label_1
    _geom_bond_atom_site_label_2
    _geom_bond_site_symmetry_2
    _geom_bond_distance
    _geom_bond_publ_flag
    Ir1 Cl1 . 2.3924(6) ?
    Ir1 Cl2 . 2.4483(6) ?
    Ir1 Cl2 3_675 2.4427(6) ?
    Ir1 C1 . 2.138(2) ?
    Ir1 C2 . 2.130(2) ?
    Ir1 C3 . 2.139(2) ?
    Ir1 C4 . 2.148(2) ?
    Ir1 C5 . 2.150(2) ?
    Cl2 Ir1 3_675 2.4427(6) ?
    C1 C2 . 1.434(3) ?
    C1 C5 . 1.446(3) ?
    C1 C10 . 1.504(3) ?
    C2 C3 . 1.458(3) ?
    C2 C6 . 1.490(3) ?
    C3 C4 . 1.437(3) ?
    C3 C7 . 1.489(3) ?
    C4 C5 . 1.442(3) ?
    C4 C8 . 1.488(3) ?
    C5 C9 . 1.490(3) ?
    C6 H6A . 0.9800 ?
    C6 H6B . 0.9800 ?
    C6 H6C . 0.9800 ?
    C7 H7A . 0.9800 ?
    C7 H7B . 0.9800 ?
    C7 H7C . 0.9800 ?
    C8 H8A . 0.9800 ?
    C8 H8B . 0.9800 ?
    C8 H8C . 0.9800 ?
    C9 H9A . 0.9800 ?
    C9 H9B . 0.9800 ?
    C9 H9C . 0.9800 ?
    C10 H10A . 0.9900 ?
    C10 H10B . 0.9900 ?
    C10 C11 . 1.530(4) ?
    C11 H11A . 0.9900 ?
    C11 H11B . 0.9900 ?
    C11 C12 . 1.519(4) ?
    C12 H12A . 0.9800 ?
    C12 H12B . 0.9800 ?
    C12 H12C . 0.9800 ?
loop_
    _geom_angle_atom_site_label_1
    _geom_angle_atom_site_label_2
    _geom_angle_atom_site_label_3
    _geom_angle_site_symmetry_1
    _geom_angle_site_symmetry_3
    _geom_angle
    _geom_angle_publ_flag
    Cl1 Ir1 Cl2 . 3_675 88.87(2) ?
    Cl1 Ir1 Cl2 . . 89.55(2) ?
    Cl2 Ir1 Cl2 3_675 . 79.89(2) ?
    C1 Ir1 Cl1 . . 129.38(7) ?
    C1 Ir1 Cl2 . 3_675 94.81(6) ?
    C1 Ir1 Cl2 . . 140.82(6) ?
    C1 Ir1 C3 . . 66.19(9) ?
    C1 Ir1 C4 . . 65.65(9) ?
    C1 Ir1 C5 . . 39.40(9) ?
    C2 Ir1 Cl1 . . 97.18(6) ?
    C2 Ir1 Cl2 . 3_675 120.22(6) ?
    C2 Ir1 Cl2 . . 158.74(6) ?
    C2 Ir1 C1 . . 39.28(9) ?
    C2 Ir1 C3 . . 39.94(9) ?
    C2 Ir1 C4 . . 66.10(9) ?
    C2 Ir1 C5 . . 66.35(9) ?
    C3 Ir1 Cl1 . . 97.59(6) ?
    C3 Ir1 Cl2 . 3_675 159.63(7) ?
    C3 Ir1 Cl2 . . 119.28(7) ?
    C3 Ir1 C4 . . 39.16(8) ?
    C3 Ir1 C5 . . 66.24(9) ?
    C4 Ir1 Cl1 . . 130.14(6) ?
    C4 Ir1 Cl2 . . 94.21(6) ?
    C4 Ir1 Cl2 . 3_675 140.73(6) ?
    C4 Ir1 C5 . . 39.22(9) ?
    C5 Ir1 Cl1 . . 162.53(6) ?
    C5 Ir1 Cl2 . . 103.93(7) ?
    C5 Ir1 Cl2 . 3_675 104.23(6) ?
    Ir1 Cl2 Ir1 3_675 . 100.11(2) ?
    C2 C1 Ir1 . . 70.05(13) ?
    C2 C1 C5 . . 108.8(2) ?
    C2 C1 C10 . . 126.8(2) ?
    C5 C1 Ir1 . . 70.74(13) ?
    C5 C1 C10 . . 124.4(2) ?
    C10 C1 Ir1 . . 125.42(17) ?
    C1 C2 Ir1 . . 70.67(13) ?
    C1 C2 C3 . . 107.7(2) ?
    C1 C2 C6 . . 127.8(2) ?
    C3 C2 Ir1 . . 70.38(13) ?
    C3 C2 C6 . . 124.4(2) ?
    C6 C2 Ir1 . . 127.32(17) ?
    C2 C3 Ir1 . . 69.68(12) ?
    C2 C3 C7 . . 125.3(2) ?
    C4 C3 Ir1 . . 70.73(13) ?
    C4 C3 C2 . . 107.4(2) ?
    C4 C3 C7 . . 127.3(2) ?
    C7 C3 Ir1 . . 127.59(17) ?
    C3 C4 Ir1 . . 70.12(13) ?
    C3 C4 C5 . . 109.0(2) ?
    C3 C4 C8 . . 126.5(2) ?
    C5 C4 Ir1 . . 70.48(13) ?
    C5 C4 C8 . . 124.5(2) ?
    C8 C4 Ir1 . . 126.53(17) ?
    C1 C5 Ir1 . . 69.86(13) ?
    C1 C5 C9 . . 127.6(2) ?
    C4 C5 Ir1 . . 70.30(13) ?
    C4 C5 C1 . . 107.1(2) ?
    C4 C5 C9 . . 125.2(2) ?
    C9 C5 Ir1 . . 127.85(17) ?
    C2 C6 H6A . . 109.5 ?
    C2 C6 H6B . . 109.5 ?
    C2 C6 H6C . . 109.5 ?
    H6A C6 H6B . . 109.5 ?
    H6A C6 H6C . . 109.5 ?
    H6B C6 H6C . . 109.5 ?
    C3 C7 H7A . . 109.5 ?
    C3 C7 H7B . . 109.5 ?
    C3 C7 H7C . . 109.5 ?
    H7A C7 H7B . . 109.5 ?
    H7A C7 H7C . . 109.5 ?
    H7B C7 H7C . . 109.5 ?
    C4 C8 H8A . . 109.5 ?
    C4 C8 H8B . . 109.5 ?
    C4 C8 H8C . . 109.5 ?
    H8A C8 H8B . . 109.5 ?
    H8A C8 H8C . . 109.5 ?
    H8B C8 H8C . . 109.5 ?
    C5 C9 H9A . . 109.5 ?
    C5 C9 H9B . . 109.5 ?
    C5 C9 H9C . . 109.5 ?
    H9A C9 H9B . . 109.5 ?
    H9A C9 H9C . . 109.5 ?
    H9B C9 H9C . . 109.5 ?
    C1 C10 H10A . . 109.3 ?
    C1 C10 H10B . . 109.3 ?
    C1 C10 C11 . . 111.5(2) ?
    H10A C10 H10B . . 108.0 ?
    C11 C10 H10A . . 109.3 ?
    C11 C10 H10B . . 109.3 ?
    C10 C11 H11A . . 109.1 ?
    C10 C11 H11B . . 109.1 ?
    H11A C11 H11B . . 107.8 ?
    C12 C11 C10 . . 112.5(2) ?
    C12 C11 H11A . . 109.1 ?
    C12 C11 H11B . . 109.1 ?
    C11 C12 H12A . . 109.5 ?
    C11 C12 H12B . . 109.5 ?
    C11 C12 H12C . . 109.5 ?
    H12A C12 H12B . . 109.5 ?
    H12A C12 H12C . . 109.5 ?
    H12B C12 H12C . . 109.5 ?
_iucr_refine_instructions_details
;
TITL DMMXI017a_abs in P21/c #14
CELL 0.71073 8.84367 8.839 17.2662 90 103.6737 90
ZERR 2 0.00012 0.00012 0.00024 0 0.0014 0
LATT 1
SYMM -X,0.5+Y,0.5-Z
SFAC C H Cl Ir
UNIT 48 76 8 4
L.S. 4 0 0 511
PLAN  5
TEMP -173
REM reset to P21/c #14
BOND $H
fmap 2
acta 50
OMIT -2 0 2
REM <HKL>DMMXI017a_abs.hkl</HKL>
WGHT    0.010700    0.011200
FVAR       2.69732
IR1   4    0.648925    0.848148    0.034000    11.00000    0.00843    0.00775 =
         0.00831    0.00011    0.00184    0.00059
CL1   3    0.619979    0.774910   -0.102118    11.00000    0.02736    0.02033 =
         0.00952   -0.00218    0.00240    0.00541
CL2   3    0.367385    0.887428    0.008286    11.00000    0.00943    0.01036 =
         0.01762    0.00346    0.00145   -0.00074
C1    1    0.856476    0.877795    0.125715    11.00000    0.00899    0.01350 =
         0.01041    0.00161   -0.00021    0.00279
C2    1    0.869809    0.745344    0.079783    11.00000    0.00841    0.01280 =
         0.01028    0.00217    0.00109    0.00331
C3    1    0.746596    0.641023    0.087631    11.00000    0.01181    0.01031 =
         0.00986    0.00193    0.00244    0.00251
C4    1    0.659739    0.712056    0.138204    11.00000    0.01320    0.00968 =
         0.00999    0.00283    0.00183    0.00256
C5    1    0.725711    0.859022    0.161672    11.00000    0.01288    0.01254 =
         0.00827    0.00025    0.00135    0.00142
C6    1    0.991471    0.711142    0.035545    11.00000    0.01331    0.01802 =
         0.02027   -0.00003    0.00604    0.00258
AFIX 137
H6A   2    0.942569    0.666457   -0.016266    11.00000   -1.50000
H6B   2    1.066921    0.639652    0.066410    11.00000   -1.50000
H6C   2    1.044927    0.804827    0.027402    11.00000   -1.50000
AFIX   0
C7    1    0.723749    0.486100    0.052900    11.00000    0.01889    0.01117 =
         0.01857   -0.00266    0.00310    0.00066
AFIX 137
H7A   2    0.622629    0.446751    0.057481    11.00000   -1.50000
H7B   2    0.806700    0.419507    0.081787    11.00000   -1.50000
H7C   2    0.726886    0.490105   -0.003420    11.00000   -1.50000
AFIX   0
C8    1    0.525433    0.646154    0.164606    11.00000    0.01611    0.01734 =
         0.01557    0.00403    0.00668    0.00091
AFIX 137
H8A   2    0.436256    0.714933    0.150332    11.00000   -1.50000
H8B   2    0.553757    0.631794    0.222521    11.00000   -1.50000
H8C   2    0.497826    0.548330    0.138353    11.00000   -1.50000
AFIX   0
C9    1    0.672251    0.964649    0.216926    11.00000    0.02386    0.01988 =
         0.01189   -0.00270    0.00418    0.00523
AFIX 137
H9A   2    0.698586    1.068702    0.205543    11.00000   -1.50000
H9B   2    0.723714    0.939109    0.272092    11.00000   -1.50000
H9C   2    0.559278    0.955633    0.209498    11.00000   -1.50000
AFIX   0
C10   1    0.959831    1.015042    0.136296    11.00000    0.01559    0.01256 =
         0.01835   -0.00152   -0.00020   -0.00180
AFIX  23
H10A  2    0.895144    1.107269    0.133160    11.00000   -1.20000
H10B  2    1.014680    1.019232    0.092560    11.00000   -1.20000
AFIX   0
C11   1    1.079551    1.012104    0.216383    11.00000    0.01836    0.01935 =
         0.01978   -0.00233   -0.00162   -0.00302
AFIX  23
H11A  2    1.139217    1.107912    0.223112    11.00000   -1.20000
H11B  2    1.024377    1.005446    0.259922    11.00000   -1.20000
AFIX   0
C12   1    1.191909    0.880074    0.223096    11.00000    0.02110    0.02570 =
         0.02800   -0.00095   -0.00533    0.00048
AFIX 137
H12A  2    1.246294    0.885621    0.179873    11.00000   -1.50000
H12B  2    1.133992    0.784757    0.219198    11.00000   -1.50000
H12C  2    1.267917    0.884680    0.274549    11.00000   -1.50000
HKLF 4
REM  DMMXI017a_abs in P21/c #14
REM R1 =  0.0194 for   3968 Fo > 4sig(Fo)  and  0.0244 for all   4440 data
REM    141 parameters refined using      0 restraints
END
WGHT      0.0107      0.0112
REM Highest difference peak  1.022,  deepest hole -1.184,  1-sigma level  0.152
Q1    1   0.6752  0.9352  0.0517  11.00000  0.05    1.02
Q2    1   0.6049  0.7531  0.0097  11.00000  0.05    0.93
Q3    1   0.6463  0.9017  0.0766  11.00000  0.05    0.90
Q4    1   0.6465  0.7771 -0.0005  11.00000  0.05    0.81
Q5    1   0.7434  0.7989  0.0268  11.00000  0.05    0.73
REM The information below was added by Olex2.
REM
REM R1 = 0.0194 for 3968 Fo > 4sig(Fo) and n/a for all 21238 data
REM n/a parameters refined using n/a restraints
REM Highest difference peak 1.02, deepest hole -1.18
REM Mean Shift 0, Max Shift 0.
REM +++ Tabular Listing of Refinement Information +++
REM R1_all = n/a
REM R1_gt = 0.0194
REM wR_ref = 0.0396
REM GOOF = 1.056
REM Shift_max = 0
REM Shift_mean = 0
REM Reflections_all = 21238
REM Reflections_gt = 3968
REM Parameters = n/a
REM Hole = 1.02
REM Peak = -1.18
REM Flack = n/a
;
data_global
_journal_date_recd_electronic     2013-02-10
_journal_date_accepted     2013-02-21
_journal_name_full     'Acta Crystallographica, Section E'
_journal_year     2013
_journal_volume     69
_journal_issue      3
_journal_page_first     m176
_journal_page_last     m176
_journal_paper_category     QM
_journal_paper_doi     10.1107/S1600536813005072
_journal_coeditor_code     PK2466
_publ_contact_author_name     'Joseph S. Merola'
_publ_contact_author_address
;
Department of Chemistry 0212
Virginia Tech
Blacksburg, VA 24061
USA
;
_publ_contact_author_email     jmerola@vt.edu
_publ_contact_author_fax     '+1 540 231-3255'
_publ_contact_author_phone     '+1 540 231-4510'
_publ_section_title
;\
Di-\m~2~-chlorido-bis[chlorido(\h^5^-2,3,4,5-tetramethyl-1-\
propylcyclopentadienyl)iridium(III)]
;
loop_
    _publ_author_name
    _publ_author_footnote
    _publ_author_address
    'Merola, Joseph S.' ?
;
Department of Chemistry 0212
Virginia Tech
Blacksburg, VA 24061
USA
;
    'Morris, David' .
;
Department of Chemistry 0212
Virginia Tech
Blacksburg, VA 24061
USA
;
    'De Weerd, Nicholas' .
;
Department of Chemistry 0212
Virginia Tech
Blacksburg, VA 24061
USA
;
