# Supplementary material for: Di-μ2-chlorido-bis­[chlorido(η5-2,3,4,5-tetra­methyl-1-propyl­cyclo­penta­dien­yl)iridium(III)]
Source: Acta Crystallogr Sect E Struct Rep Online. 2013 Feb 28;69(Pt 3):m176. doi: 10.1107/S1600536813005072 (PMC3588487; doi:10.1107/S1600536813005072)
Supplement: Supplementary file 2 [file e-69-0m176-Isup2.hkl]

# 
# h,k,l, Fc-squared, Fo-squared, sigma(Fo-squared) and status flag 
# 
data_I
_shelx_title ' DMMXI017a_abs in P21/c 14' 
_shelx_refln_list_code          4 
_shelx_F_calc_maximum      336.86 
_exptl_crystal_F_000       808.00 
_reflns_d_resolution_high  0.6619 
 
loop_ 
 _symmetry_equiv_pos_as_xyz 
 'x, y, z' 
 '-x, y+1/2, -z+1/2' 
 '-x, -y, -z' 
 'x, -y-1/2, z-1/2' 
 
_cell_length_a     8.8437 
_cell_length_b     8.8390 
_cell_length_c    17.2662 
_cell_angle_alpha  90.000 
_cell_angle_beta  103.674 
_cell_angle_gamma  90.000 
 
_shelx_F_squared_multiplier     1.000 
 
loop_ 
 _refln_index_h 
 _refln_index_k 
 _refln_index_l 
 _refln_F_squared_calc 
 _refln_F_squared_meas 
 _refln_F_squared_sigma 
 _refln_observed_status 
   2   0   0    11733.55    12563.72    215.67 o 
   3   0   0   113472.15   115362.36   1817.27 o 
   4   0   0    63512.57    65860.74    833.33 o 
   5   0   0      760.46      844.25     46.28 o 
   6   0   0    29081.08    30542.19    455.13 o 
   7   0   0    39097.15    39524.07    799.06 o 
   8   0   0    12387.26    12849.51    316.92 o 
   9   0   0     2968.54     2828.15    197.94 o 
  10   0   0    21644.65    21682.63   1025.00 o 
  11   0   0    10310.76    10225.33    456.00 o 
  12   0   0       39.21        5.95     64.01 o 
   2   1   0    57542.33    58989.54    604.44 o 
   3   1   0     8401.57     8379.49    149.99 o 
   4   1   0    12593.79    12693.38    166.58 o 
   5   1   0    32063.44    31678.69    389.82 o 
   6   1   0     6998.94     7213.84    120.27 o 
   7   1   0      649.92      691.25     47.79 o 
   8   1   0    12127.45    12964.32    251.61 o 
   9   1   0    13385.42    13450.85    283.46 o 
  10   1   0        7.34       28.06     55.58 o 
  11   1   0     4908.09     4855.19    216.17 o 
  12   1   0     5272.75     5477.73    279.51 o 
   0   2   0    13194.73    13848.02    182.35 o 
   1   2   0     8619.55     8986.00    122.48 o 
   2   2   0      163.25      203.73     19.29 o 
   3   2   0     6075.01     6123.39    102.10 o 
   4   2   0    10860.18    11042.88    147.37 o 
   5   2   0     1267.74     1267.08     45.88 o 
   6   2   0     3381.89     3448.38     91.08 o 
   7   2   0     2929.46     2891.15     88.18 o 
   8   2   0     2511.94     2554.11    111.70 o 
   9   2   0      717.05      687.10     75.01 o 
  10   2   0     1404.59     1418.94     91.20 o 
  11   2   0      659.91      487.67     58.87 o 
  12   2   0       12.28       89.02     72.52 o 
   1   3   0      175.80      228.22     13.09 o 
   2   3   0       60.90       71.08     14.64 o 
   3   3   0      946.07      998.34     41.54 o 
   4   3   0     1028.28     1041.13     40.71 o 
   5   3   0       93.69       95.24     25.12 o 
   6   3   0      731.26      829.71     47.14 o 
   7   3   0     1244.17     1130.60     63.48 o 
   8   3   0     1222.85     1159.75     80.06 o 
   9   3   0      108.72      139.71     39.45 o 
  10   3   0      295.57      284.21     49.24 o 
  11   3   0     1801.06     1844.89    123.41 o 
  12   3   0      285.27      266.80     61.77 o 
   0   4   0    34996.58    34852.02    489.25 o 
   1   4   0    19091.23    18960.72    212.62 o 
   2   4   0     7686.59     7836.11    108.54 o 
   3   4   0    17258.63    17016.86    334.28 o 
   4   4   0    16309.51    15947.81    247.21 o 
   5   4   0       62.32       94.02     21.12 o 
   6   4   0    13727.69    14385.15    278.70 o 
   7   4   0    18126.96    18403.23    281.72 o 
   8   4   0     2863.21     2763.55    122.31 o 
   9   4   0     2626.87     2431.04    141.75 o 
  10   4   0    11986.87    12691.42    335.46 o 
  11   4   0     5282.01     5266.73    211.60 o 
  12   4   0      158.40       65.96     73.42 o 
   1   5   0    24481.69    24110.22    282.68 o 
   2   5   0    29808.68    29525.70    343.98 o 
   3   5   0      793.31      785.32     58.39 o 
   4   5   0    11377.36    11099.42    200.31 o 
   5   5   0    18769.70    18700.24    277.26 o 
   6   5   0     5000.55     5014.49    120.18 o 
   7   5   0     2612.43     2507.08    109.96 o 
   8   5   0    14795.67    14713.42    396.45 o 
   9   5   0    11958.33    11964.51    335.09 o 
  10   5   0       59.35       61.43     42.00 o 
  11   5   0     7845.05     8288.99    278.54 o 
   0   6   0    26613.96    26187.96    373.40 o 
   1   6   0     6102.97     6097.99     94.19 o 
   2   6   0     2159.07     2120.27     55.33 o 
   3   6   0    20956.69    20655.20    547.54 o 
   4   6   0     5873.20     5849.41    158.58 o 
   5   6   0      430.95      398.64     36.95 o 
   6   6   0     8577.23     8765.42    187.65 o 
   7   6   0    11996.36    11992.72    267.36 o 
   8   6   0      456.18      409.37     59.23 o 
   9   6   0     2821.37     2710.15    145.74 o 
  10   6   0     9168.75     9908.71    306.74 o 
  11   6   0     3028.77     3139.59    400.30 o 
   1   7   0     4617.34     4502.26    105.06 o 
   2   7   0     8743.34     8480.82    193.36 o 
   3   7   0      688.17      690.39     64.92 o 
   4   7   0     1875.35     1809.73    105.95 o 
   5   7   0     5716.85     6016.45    145.27 o 
   6   7   0     3722.54     3888.30    119.43 o 
   7   7   0      322.60      319.69     46.31 o 
   8   7   0     4632.20     4735.69    189.90 o 
   9   7   0     1761.36     1720.69    137.16 o 
  10   7   0      365.20      277.20     69.01 o 
   0   8   0    10003.66     9798.99    292.19 o 
   1   8   0      759.11      786.33     50.34 o 
   2   8   0      450.24      428.95     48.83 o 
   3   8   0     1592.45     1511.63    100.80 o 
   4   8   0     2290.92     1964.96    118.66 o 
   5   8   0       20.03       38.51     28.02 o 
   6   8   0      379.38      283.28     46.72 o 
   7   8   0     1015.03     1101.10    104.97 o 
   8   8   0      870.85     1003.06    148.15 o 
   9   8   0       23.35       30.12     51.60 o 
   1   9   0    10772.87    10221.87    229.28 o 
   2   9   0    10440.00    10220.27    257.67 o 
   3   9   0     1254.71     1396.46    136.72 o 
   4   9   0     3067.29     2973.25    154.95 o 
   5   9   0     9267.96     9188.45    292.96 o 
   6   9   0     1661.50     1536.55    116.77 o 
   7   9   0      238.08      180.99     71.98 o 
   8   9   0     5654.71     5891.27    308.72 o 
   0  10   0    15182.37    15114.88    437.29 o 
   1  10   0     6544.37     6513.32    206.75 o 
   2  10   0     1940.06     1943.65    111.23 o 
   3  10   0    10059.47    10040.74    273.82 o 
   4  10   0     7719.88     7841.46    275.75 o 
   5  10   0       87.49      119.68     51.26 o 
   6  10   0     6427.77     6550.36    315.77 o 
   7  10   0     7636.48     7747.50    306.80 o 
   1  11   0    10603.04    10784.63    294.60 o 
   2  11   0    13017.42    13164.20    427.62 o 
   3  11   0     1585.90     1520.25    106.36 o 
   4  11   0     2940.89     3086.47    156.51 o 
   5  11   0     9616.63     9808.77    302.66 o 
   6  11   0     4601.40     4728.10    280.62 o 
   7  11   0      168.44      180.39    132.34 o 
   0  12   0      737.04      752.75    137.12 o 
   1  12   0      309.02      263.06     64.40 o 
   2  12   0       54.54       83.61     42.11 o 
   3  12   0      839.46      882.84     95.16 o 
   4  12   0      725.51      672.17     82.41 o 
   5  12   0       53.27      120.20     86.17 o 
   2  13   0      873.47      886.32    196.94 o 
 -12   1   1      136.89       89.62     50.33 o 
 -11   1   1     4077.21     4213.81    198.05 o 
 -10   1   1     9185.75     9561.75    239.94 o 
  -9   1   1      333.98      372.16     47.75 o 
  -8   1   1     2922.47     3037.37    105.97 o 
  -7   1   1    18264.19    18795.50    337.66 o 
  -6   1   1     8819.12     9093.00    154.92 o 
  -5   1   1     3697.95     3739.71     87.72 o 
  -4   1   1    40149.71    39850.38    515.51 o 
  -3   1   1    27142.14    27756.94    278.96 o 
  -2   1   1      337.18      356.09     13.85 o 
   1   1   1     6587.59     6703.73    102.89 o 
   2   1   1     5589.48     5907.86    121.53 o 
   3   1   1    28588.82    28955.99    557.18 o 
   4   1   1    16766.61    17439.19    230.12 o 
   5   1   1       71.99       66.52     16.59 o 
   6   1   1    11030.28    11560.71    177.03 o 
   7   1   1    11110.34    11440.64    215.38 o 
   8   1   1     1529.01     1547.81     76.13 o 
   9   1   1     3098.34     2919.66    121.68 o 
  10   1   1     4899.73     4957.39    167.03 o 
  11   1   1     1369.13     1357.09    101.56 o 
  12   1   1      102.96      108.38     48.28 o 
 -12   2   1     7359.50     7714.22    393.35 o 
 -11   2   1     4792.15     5044.45    196.25 o 
 -10   2   1      315.20      238.79     43.50 o 
  -9   2   1    10332.49    10745.59    253.54 o 
  -8   2   1    13309.19    13586.97    280.81 o 
  -7   2   1      634.29      629.12     47.30 o 
  -6   2   1    13164.43    13299.37    191.99 o 
  -5   2   1    31947.71    32138.97    401.65 o 
  -4   2   1     4936.86     4893.01     94.39 o 
  -3   2   1     9296.09     9263.29    135.97 o 
  -2   2   1    62943.37    62549.16    689.28 o 
  -1   2   1    27152.70    27310.00    316.96 o 
   0   2   1     4034.87     4197.68     67.42 o 
   1   2   1    32308.32    32892.87    519.41 o 
   2   2   1    15387.55    15266.32    173.86 o 
   3   2   1      353.29      378.51     18.38 o 
   4   2   1    22178.73    22536.53    418.91 o 
   5   2   1    33924.24    34607.88    692.85 o 
   6   2   1     2040.51     2137.81     72.28 o 
   7   2   1     4988.90     5073.04    134.17 o 
   8   2   1    14745.54    14956.22    301.46 o 
   9   2   1     5549.78     5664.31    177.28 o 
  10   2   1      888.56      948.38     81.05 o 
  11   2   1     9760.84     9863.79    287.38 o 
  12   2   1     6145.86     6089.67    256.51 o 
 -12   3   1      223.43       55.94     47.00 o 
 -11   3   1    11258.62    11461.82    441.39 o 
 -10   3   1    13052.98    13502.37    338.12 o 
  -9   3   1     1523.04     1476.88     91.66 o 
  -8   3   1     8241.32     8160.60    214.67 o 
  -7   3   1    24999.23    25322.71    486.41 o 
  -6   3   1    16179.56    16155.92    287.84 o 
  -5   3   1     2388.92     2430.93     71.05 o 
  -4   3   1    59705.79    59955.92    836.60 o 
  -3   3   1    45094.98    43989.66    587.68 o 
  -2   3   1     8301.95     8427.42    136.33 o 
  -1   3   1    41828.81    40315.73    478.42 o 
   0   3   1    71869.08    70574.07    660.99 o 
   1   3   1    27442.75    28049.50    300.49 o 
   2   3   1    13917.46    14120.86    198.85 o 
   3   3   1    52357.81    51567.58    556.53 o 
   4   3   1    30432.23    30190.19    388.04 o 
   5   3   1      328.01      333.64     31.48 o 
   6   3   1    19578.16    19768.04    388.34 o 
   7   3   1    26581.64    26217.64    629.08 o 
   8   3   1     2308.93     2296.41    110.70 o 
   9   3   1     4352.14     4685.03    165.91 o 
  10   3   1    15079.92    16000.68    343.55 o 
  11   3   1     3510.37     3493.41    166.83 o 
  12   3   1      743.82      572.58    194.93 o 
 -12   4   1     3871.62     3965.21    243.01 o 
 -11   4   1     1346.19     1423.20    112.12 o 
 -10   4   1     1090.33     1125.03     93.15 o 
  -9   4   1     6581.42     6670.01    222.84 o 
  -8   4   1     7090.26     7133.15    184.38 o 
  -7   4   1        2.15       33.78     24.19 o 
  -6   4   1     9210.91     9001.32    178.71 o 
  -5   4   1    19390.47    18795.73    291.64 o 
  -4   4   1     3386.97     3378.12     86.49 o 
  -3   4   1     5735.91     5651.45    128.80 o 
  -2   4   1    26165.30    25690.38    326.36 o 
  -1   4   1    18219.22    17634.86    273.78 o 
   0   4   1       32.70       56.30      9.34 o 
   1   4   1    12503.81    12206.79    162.23 o 
   2   4   1    24524.57    24139.29    341.05 o 
   3   4   1     2480.72     2501.61     74.15 o 
   4   4   1     5872.62     5646.19    123.80 o 
   5   4   1    15896.21    15753.29    256.25 o 
   6   4   1     6116.08     6263.79    137.26 o 
   7   4   1      656.89      718.37     48.89 o 
   8   4   1     6836.37     6966.48    217.25 o 
   9   4   1     4676.49     4679.89    173.62 o 
  10   4   1       25.66       14.30     47.12 o 
  11   4   1     2712.92     2916.09    157.28 o 
  12   4   1     3233.45     3909.04    404.66 o 
 -11   5   1      185.23      134.52     45.30 o 
 -10   5   1       17.86      -40.02     46.39 o 
  -9   5   1        5.90      -31.82     46.96 o 
  -8   5   1      164.28      126.84     39.96 o 
  -7   5   1      389.84      328.77     35.45 o 
  -6   5   1      161.80      106.95     23.96 o 
  -5   5   1       88.49      142.05     24.25 o 
  -4   5   1      140.41      197.05     26.69 o 
  -3   5   1       52.05       58.20     13.38 o 
  -2   5   1       14.35       18.50     19.08 o 
  -1   5   1      161.00      229.52     15.35 o 
   0   5   1      538.14      629.22     27.54 o 
   1   5   1      117.45      130.24     14.88 o 
   2   5   1      319.91      353.09     21.35 o 
   3   5   1      549.96      603.06     32.51 o 
   4   5   1       40.09        8.74     16.76 o 
   5   5   1       66.05       90.66     30.83 o 
   6   5   1       67.92      113.42     25.99 o 
   7   5   1       60.17       51.31     30.03 o 
   8   5   1      192.98      186.06     69.49 o 
   9   5   1       10.57      -12.06     57.60 o 
  10   5   1       55.25      -15.87     46.25 o 
  11   5   1       78.73      118.18     57.78 o 
 -11   6   1     1465.20     1487.74    204.84 o 
 -10   6   1      162.00      105.36     47.66 o 
  -9   6   1     1295.45     1264.40     99.12 o 
  -8   6   1     1968.77     2046.78    119.83 o 
  -7   6   1      679.16      612.05     49.67 o 
  -6   6   1     1232.27     1188.19     61.95 o 
  -5   6   1     2841.22     2820.66     92.22 o 
  -4   6   1      464.64      468.17     49.94 o 
  -3   6   1     1682.29     1786.63     72.12 o 
  -2   6   1     3040.14     2938.37     99.12 o 
  -1   6   1     1789.59     1756.46     43.13 o 
   0   6   1     2883.90     2904.74     59.59 o 
   1   6   1     3379.11     3408.17     69.37 o 
   2   6   1     1183.97     1094.16     57.80 o 
   3   6   1      276.36      300.62     26.80 o 
   4   6   1     7658.01     7497.86    184.04 o 
   5   6   1     6790.63     6984.00    177.62 o 
   6   6   1       30.46       43.98     21.76 o 
   7   6   1     4169.20     4302.80    169.53 o 
   8   6   1     4184.16     3895.54    247.01 o 
   9   6   1     1366.09     1442.78    109.21 o 
  10   6   1     1457.22     1506.12    117.60 o 
  11   6   1     3587.94     3868.67    414.06 o 
 -11   7   1     4495.63     4430.98    436.89 o 
 -10   7   1     9811.64     9593.54    342.25 o 
  -9   7   1     1623.06     1647.89    115.50 o 
  -8   7   1     2271.82     2126.05    153.48 o 
  -7   7   1    13839.09    14380.13    275.64 o 
  -6   7   1     8485.12     8704.09    188.42 o 
  -5   7   1     2589.62     2667.08    103.62 o 
  -4   7   1    21623.14    20710.90    430.73 o 
  -3   7   1    17384.28    16842.81    362.02 o 
  -2   7   1      122.70      104.61     20.73 o 
  -1   7   1    13495.33    13130.29    193.10 o 
   0   7   1    26575.45    26262.21    316.18 o 
   1   7   1     1374.20     1352.11     64.39 o 
   2   7   1     7805.28     7283.82    213.86 o 
   3   7   1    28301.09    28089.80    525.75 o 
   4   7   1     9007.49     8983.06    255.30 o 
   5   7   1     1786.59     1781.00     80.34 o 
   6   7   1    21308.73    21652.23    372.93 o 
   7   7   1    11684.17    12079.34    310.37 o 
   8   7   1      448.39      348.36     77.82 o 
   9   7   1     8404.29     8205.63    307.02 o 
  10   7   1     8851.99     9495.64    345.11 o 
  -9   8   1    10557.32    10120.88    629.22 o 
  -8   8   1     8982.27     9497.91    831.61 o 
  -7   8   1      154.19      218.42     54.69 o 
  -6   8   1    11234.00    11313.34    276.55 o 
  -5   8   1    20116.29    20185.67    391.46 o 
  -4   8   1     2654.80     2498.77    132.88 o 
  -3   8   1     9131.87     8973.43    257.11 o 
  -2   8   1    30242.18    28803.65    482.93 o 
  -1   8   1     9665.02     9260.26    186.49 o 
   0   8   1     2316.22     2235.97     93.94 o 
   1   8   1    28472.75    27142.63    458.87 o 
   2   8   1    16768.07    16697.91    334.06 o 
   3   8   1       57.75       33.16     32.47 o 
   4   8   1    17671.08    17317.46    484.31 o 
   5   8   1    22661.04    22551.71    489.00 o 
   6   8   1     2530.03     2643.95    131.27 o 
   7   8   1     3573.54     3500.81    182.88 o 
   8   8   1    14628.83    15083.70    429.46 o 
   9   8   1     5911.72     6002.09    266.94 o 
  10   8   1      112.24       35.55     83.11 o 
  -8   9   1      648.17      659.88    109.41 o 
  -7   9   1     2367.91     2356.84    243.69 o 
  -6   9   1     1630.36     1690.21    123.58 o 
  -5   9   1      156.05       81.99     32.34 o 
  -4   9   1     2839.46     2825.32    150.74 o 
  -3   9   1     3404.10     3154.05    153.15 o 
  -2   9   1       27.67       85.65     34.72 o 
  -1   9   1     4762.58     4461.98    142.38 o 
   0   9   1     4135.03     4005.66    134.60 o 
   1   9   1       46.80       46.98     32.34 o 
   2   9   1     4247.66     4029.14    172.00 o 
   3   9   1     7049.64     6979.22    239.81 o 
   4   9   1      581.57      535.05     69.03 o 
   5   9   1     1959.82     1909.57    128.05 o 
   6   9   1     7004.84     7450.31    327.71 o 
   7   9   1     2497.66     2916.12    206.45 o 
   8   9   1      184.47       79.05     74.27 o 
  -7  10   1       30.70       -1.30     50.32 o 
  -6  10   1      260.06      269.30     62.70 o 
  -5  10   1      125.25      165.27     46.79 o 
  -4  10   1        4.94      -26.03     38.22 o 
  -3  10   1      460.10      298.66     58.85 o 
  -2  10   1       55.42       39.78     39.06 o 
  -1  10   1       41.95        6.18     45.31 o 
   0  10   1      140.22      175.14     40.07 o 
   1  10   1      351.32      341.68     68.42 o 
   2  10   1      790.31      857.56     88.06 o 
   3  10   1       31.56       31.78     43.35 o 
   4  10   1      409.40      514.59     72.16 o 
   5  10   1      531.68      579.15     79.32 o 
   6  10   1      470.22      383.06     93.33 o 
   7  10   1      295.94      337.97     82.93 o 
  -7  11   1     2321.02     2261.35    337.51 o 
  -6  11   1     1506.54     1442.86    127.56 o 
  -5  11   1      214.83      243.55     55.53 o 
  -4  11   1     4532.98     4363.63    186.98 o 
  -3  11   1     3592.11     3715.77    167.69 o 
  -2  11   1      317.22      232.31     55.92 o 
  -1  11   1     2528.27     2583.77    149.95 o 
   0  11   1     4043.66     4195.12    158.42 o 
   1  11   1     1245.21     1354.54    111.34 o 
   2  11   1      637.21      692.22     72.20 o 
   3  11   1     2922.22     2775.08    144.38 o 
   4  11   1     1723.03     1567.51    112.57 o 
   5  11   1       23.01      -16.57     50.66 o 
   6  11   1     1114.95     1270.38    149.01 o 
   7  11   1     1507.95     1552.70    285.23 o 
  -5  12   1    11305.35    11030.83    521.94 o 
  -4  12   1     1915.25     1872.64    143.81 o 
  -3  12   1     4581.39     4638.30    220.57 o 
  -2  12   1    13627.26    14155.25    472.20 o 
  -1  12   1     7774.79     8027.47    264.67 o 
   0  12   1      142.51       69.22     61.75 o 
   1  12   1     7965.50     7917.95    292.85 o 
   2  12   1    11804.91    12413.70    350.09 o 
   3  12   1      840.08      792.40     83.90 o 
   4  12   1     4142.38     4028.01    204.35 o 
   5  12   1     9645.90    10236.92    782.43 o 
  -2  13   1       62.73       -9.36     77.63 o 
   1  13   1     1738.22     1754.58    267.62 o 
   2  13   1     1498.84     1125.03    220.29 o 
 -12   0   2     1646.07     1835.77    283.72 o 
 -11   0   2    19642.62    21095.24    842.39 o 
 -10   0   2    21250.94    21582.85    685.52 o 
  -9   0   2       97.91       80.83     45.61 o 
  -8   0   2    25906.10    27749.55    864.15 o 
  -7   0   2    46359.59    48145.43   1001.77 o 
  -6   0   2    21451.91    22573.34    499.07 o 
  -5   0   2    12805.71    12593.81    342.62 o 
  -4   0   2    90606.90    86045.66   1186.89 o 
  -3   0   2    89939.39    90974.74   1093.77 o 
  -2   0   2      169.09      256.41     17.20 o 
   1   0   2      831.54     1058.87     81.36 o 
   2   0   2    15423.46    16794.84    441.00 o 
   3   0   2    72659.62    74310.74   1220.01 o 
   4   0   2    17980.69    17866.82    332.73 o 
   5   0   2      575.03      665.64     46.80 o 
   6   0   2    20272.53    20308.58    343.06 o 
   7   0   2    14523.54    15193.35    429.02 o 
   8   0   2     2154.66     2262.50    120.94 o 
   9   0   2    15626.56    14908.86    430.21 o 
  10   0   2    12381.60    12183.28    492.81 o 
  11   0   2     1446.96     1503.69    170.94 o 
  12   0   2     2231.26     2197.93    239.47 o 
 -12   1   2     8063.77     8383.29    349.82 o 
 -11   1   2     1897.84     1904.52    192.51 o 
 -10   1   2     2601.93     2801.09    167.77 o 
  -9   1   2    15841.36    16411.65    420.13 o 
  -8   1   2     7074.30     7233.35    170.38 o 
  -7   1   2       24.56       45.10     26.63 o 
  -6   1   2    23542.54    23814.54    437.87 o 
  -5   1   2    34012.98    34331.31    363.28 o 
  -4   1   2     3044.38     3028.65     62.89 o 
  -3   1   2     9831.62     9725.95    122.82 o 
  -2   1   2    37156.89    37984.04    425.32 o 
  -1   1   2    21383.60    21900.96    216.09 o 
   1   1   2    34840.17    35741.44    647.49 o 
   2   1   2     9771.78     9491.27    128.98 o 
   3   1   2        4.85       36.35     15.73 o 
   4   1   2    12539.19    13158.12    177.31 o 
   5   1   2    12791.67    12847.02    193.12 o 
   6   1   2      241.38      252.64     25.94 o 
   7   1   2     5220.46     5330.12    116.55 o 
   8   1   2    12883.94    12850.44    268.20 o 
   9   1   2     1385.52     1441.79     85.18 o 
  10   1   2     3972.95     4063.58    168.63 o 
  11   1   2     6984.89     6913.81    233.06 o 
  12   1   2     2904.91     2596.82    165.06 o 
 -13   2   2      298.57      274.36    112.27 o 
 -12   2   2       27.71      -60.87     69.64 o 
 -11   2   2     1813.71     1880.18    171.55 o 
 -10   2   2     2133.02     2066.53    108.74 o 
  -9   2   2      242.32      210.17     41.43 o 
  -8   2   2     2978.97     3062.48    120.75 o 
  -7   2   2     5032.22     5168.37    151.41 o 
  -6   2   2     4127.06     4143.31    100.57 o 
  -5   2   2     1309.25     1382.15     51.39 o 
  -4   2   2     7523.26     7654.59    122.80 o 
  -3   2   2    10016.70    10056.35    113.34 o 
  -2   2   2       79.58      113.82     13.97 o 
  -1   2   2      449.72      476.88     21.99 o 
   0   2   2    18016.36    18448.94    221.86 o 
   1   2   2       83.54       72.55     12.40 o 
   2   2   2      487.94      616.58     25.78 o 
   3   2   2     4997.65     5106.73     78.82 o 
   4   2   2     2300.32     2589.63     83.19 o 
   5   2   2      443.65      512.71     41.08 o 
   6   2   2     1138.18     1096.69     53.75 o 
   7   2   2     1177.34     1111.80     62.27 o 
   8   2   2      271.94      290.44     40.98 o 
   9   2   2     1747.33     1696.31     96.63 o 
  10   2   2      491.82      456.59     55.36 o 
  11   2   2       26.36       58.03     55.20 o 
  12   2   2      692.60      783.51    107.28 o 
 -12   3   2      292.71      329.05     61.17 o 
 -11   3   2      231.56      212.56     50.02 o 
 -10   3   2        8.12      -17.67     46.66 o 
  -9   3   2      103.26       75.08     38.60 o 
  -8   3   2       94.23      111.49     34.45 o 
  -7   3   2        2.76       20.21     22.28 o 
  -6   3   2      299.55      274.59     27.92 o 
  -5   3   2       44.03       59.54     15.94 o 
  -4   3   2      512.67      457.70     26.49 o 
  -3   3   2       97.08       98.83     15.21 o 
  -2   3   2      663.53      676.35     30.37 o 
  -1   3   2     3956.22     4191.38     75.29 o 
   0   3   2     4657.16     4627.18     82.97 o 
   1   3   2     4456.34     4501.89     70.89 o 
   2   3   2      126.74      156.42     20.65 o 
   3   3   2     2923.80     2973.20     69.16 o 
   4   3   2     3071.50     2929.91     70.63 o 
   5   3   2     1650.78     1642.47     55.46 o 
   6   3   2        2.41       16.72     26.56 o 
   7   3   2     2950.96     2904.54    135.11 o 
   8   3   2     2763.81     2714.46    120.59 o 
   9   3   2      218.20      239.04     47.06 o 
  10   3   2      650.58      685.62     68.73 o 
  11   3   2     1873.49     1837.85    110.79 o 
  12   3   2      466.21      426.87    152.33 o 
 -12   4   2      103.39      108.26     53.59 o 
 -11   4   2     7539.86     7637.43    260.18 o 
 -10   4   2     6609.32     7119.60    240.79 o 
  -9   4   2       63.41      156.04     54.27 o 
  -8   4   2     7882.31     7706.55    245.59 o 
  -7   4   2    19047.15    19238.94    367.88 o 
  -6   4   2     4207.20     4193.34    114.47 o 
  -5   4   2     4924.85     4826.61    107.35 o 
  -4   4   2    32422.20    31806.11    359.76 o 
  -3   4   2    22929.54    23301.25    353.41 o 
  -2   4   2     2906.79     2704.04     81.91 o 
  -1   4   2    40518.76    40523.79    445.04 o 
   0   4   2    32663.10    31603.24    323.94 o 
   1   4   2     1059.77     1094.49     37.93 o 
   2   4   2    17718.01    17313.48    256.79 o 
   3   4   2    45108.53    43811.82    536.93 o 
   4   4   2    17530.09    17702.06    246.80 o 
   5   4   2     2706.73     2644.04    102.79 o 
   6   4   2    17806.36    18184.16    312.20 o 
   7   4   2    21870.85    22035.40    596.73 o 
   8   4   2       61.33       28.71     35.10 o 
   9   4   2     8365.24     8040.30    233.35 o 
  10   4   2    13973.68    15157.87    344.51 o 
  11   4   2     1122.71     1114.43     99.21 o 
  12   4   2     1257.30     1081.60    212.38 o 
 -11   5   2     2276.41     2455.54    147.47 o 
 -10   5   2     2522.22     2518.54    143.54 o 
  -9   5   2     8551.47     8646.42    344.84 o 
  -8   5   2     7714.92     7821.14    208.29 o 
  -7   5   2      358.27      404.02     44.03 o 
  -6   5   2    16923.05    17196.11    283.79 o 
  -5   5   2    19801.03    19146.07    305.49 o 
  -4   5   2     1773.45     1798.45     63.77 o 
  -3   5   2    16601.83    15907.24    277.32 o 
  -2   5   2    41193.00    40864.92    561.58 o 
  -1   5   2     7215.50     7029.34    122.66 o 
   0   5   2    19849.06    19507.82    223.21 o 
   1   5   2    52046.27    50994.57    592.22 o 
   2   5   2    18672.06    18538.82    390.64 o 
   3   5   2     2314.68     2339.01     66.83 o 
   4   5   2    26559.19    26243.99    341.63 o 
   5   5   2    26223.94    26574.57    489.98 o 
   6   5   2     2030.01     2072.26     88.95 o 
   7   5   2    11852.03    11692.54    292.31 o 
   8   5   2    22980.38    22894.69    476.97 o 
   9   5   2     5649.66     5579.59    300.73 o 
  10   5   2     2462.31     2550.82    147.21 o 
  11   5   2    13186.41    13716.04    370.19 o 
 -11   6   2     4599.06     4451.75    205.80 o 
 -10   6   2     4770.10     4825.19    204.21 o 
  -9   6   2       61.72       37.07     40.34 o 
  -8   6   2     4078.16     4145.43    184.88 o 
  -7   6   2    10989.04    11510.47    231.45 o 
  -6   6   2     1855.57     1861.02     74.35 o 
  -5   6   2     2418.17     2364.81     84.08 o 
  -4   6   2    16400.53    15910.65    297.16 o 
  -3   6   2    10795.79    10399.00    219.87 o 
  -2   6   2     1403.22     1323.27     58.07 o 
  -1   6   2    25435.70    24855.99    297.97 o 
   0   6   2    16765.78    16143.80    189.60 o 
   1   6   2       83.39       79.76     15.98 o 
   2   6   2    21680.29    21693.93    417.05 o 
   3   6   2    21912.86    21898.50    386.15 o 
   4   6   2     2807.66     3016.34     86.36 o 
   5   6   2     2217.47     2370.73     87.65 o 
   6   6   2    18344.69    18876.01    522.88 o 
   7   6   2     7130.82     7196.37    202.23 o 
   8   6   2       52.37      -38.47     40.74 o 
   9   6   2     8694.76     8644.06    277.86 o 
  10   6   2     9331.72     9470.61    338.38 o 
 -11   7   2       70.30       28.02    113.44 o 
 -10   7   2      687.58      641.55     92.05 o 
  -9   7   2     3998.38     4331.86    243.35 o 
  -8   7   2     1614.02     1569.18    105.99 o 
  -7   7   2      762.41      752.94     53.69 o 
  -6   7   2     5092.30     5010.59    131.28 o 
  -5   7   2     3692.92     3515.83    120.62 o 
  -4   7   2       97.29       46.42     28.63 o 
  -3   7   2     5053.53     5069.21    169.43 o 
  -2   7   2     8104.69     7814.78    151.18 o 
  -1   7   2      255.77      245.88     31.03 o 
   0   7   2      457.27      439.80     39.62 o 
   1   7   2     8175.73     8109.49    150.99 o 
   2   7   2     6297.56     6307.44    180.13 o 
   3   7   2        0.82       25.21     24.16 o 
   4   7   2     3304.35     3415.75    150.05 o 
   5   7   2     6313.02     6456.90    217.77 o 
   6   7   2     1556.51     1535.83    112.70 o 
   7   7   2      908.44      856.24     89.65 o 
   8   7   2     2657.42     2712.67    202.86 o 
   9   7   2     1908.81     2133.40    155.45 o 
  10   7   2       74.20      182.43     79.84 o 
  -9   8   2      148.98      150.54    134.35 o 
  -8   8   2      805.89      778.39    112.05 o 
  -7   8   2     1434.42     1562.55    105.48 o 
  -6   8   2     1283.18     1195.66     83.10 o 
  -5   8   2      122.08      109.23     34.99 o 
  -4   8   2     3395.95     3328.07    149.74 o 
  -3   8   2     2853.26     2821.93    112.34 o 
  -2   8   2      495.12      379.11     45.34 o 
  -1   8   2     3834.86     3582.82    108.57 o 
   0   8   2     2702.80     2763.75     94.31 o 
   1   8   2      389.65      427.69     48.35 o 
   2   8   2      249.98      181.61     35.33 o 
   3   8   2     2019.43     1994.22    117.21 o 
   4   8   2     1228.60     1137.28     91.04 o 
   5   8   2        5.03      -33.87     61.88 o 
   6   8   2      191.31      228.99     52.99 o 
   7   8   2      711.02      615.37     82.03 o 
   8   8   2      712.40      743.31     90.70 o 
   9   8   2      737.91      636.57    118.01 o 
  -8   9   2     2476.42     2198.41    182.63 o 
  -7   9   2       84.08       45.51     54.57 o 
  -6   9   2     7267.17     7273.40    262.95 o 
  -5   9   2    10566.57    10060.16    265.84 o 
  -4   9   2      202.33      146.88     38.88 o 
  -3   9   2     3470.01     3473.12    142.37 o 
  -2   9   2    12681.34    12492.70    289.40 o 
  -1   9   2     2345.49     2338.66    100.24 o 
   0   9   2     2990.55     2596.05    107.45 o 
   1   9   2    11315.08    11342.68    304.77 o 
   2   9   2     3995.64     4044.64    153.53 o 
   3   9   2       14.86        4.33     35.78 o 
   4   9   2     5591.26     5507.39    216.81 o 
   5   9   2     6644.73     6352.83    240.45 o 
   6   9   2      497.24      498.06     88.79 o 
   7   9   2     2017.32     2323.06    185.22 o 
   8   9   2     7286.66     7127.84    447.68 o 
  -8  10   2     4211.49     4614.90    482.50 o 
  -7  10   2     8851.04     9024.07    332.19 o 
  -6  10   2     2570.31     2435.66    155.28 o 
  -5  10   2     2070.95     1972.83    117.34 o 
  -4  10   2    13438.03    13022.73    329.00 o 
  -3  10   2     6332.92     5921.79    201.66 o 
  -2  10   2      277.91      387.81     60.86 o 
  -1  10   2    12296.72    12243.44    336.93 o 
   0  10   2    11467.62    11417.84    285.17 o 
   1  10   2       46.49       73.97     34.74 o 
   2  10   2     7351.79     7148.19    222.44 o 
   3  10   2    11589.61    11254.62    294.33 o 
   4  10   2     3711.45     3774.66    186.81 o 
   5  10   2     2459.83     2446.79    152.95 o 
   6  10   2     8523.59     9013.86    383.58 o 
   7  10   2     6262.21     6883.26    338.06 o 
  -7  11   2      619.65      408.37    137.06 o 
  -6  11   2     7164.66     6786.26    280.00 o 
  -5  11   2    11317.30    11441.66    325.03 o 
  -4  11   2     1108.68     1063.43     92.96 o 
  -3  11   2     6737.42     6724.79    228.27 o 
  -2  11   2    14815.38    15240.74    406.11 o 
  -1  11   2     5457.56     5523.40    226.22 o 
   0  11   2     2403.57     2339.71    142.50 o 
   1  11   2    14466.64    14904.30    399.32 o 
   2  11   2     9984.79    10091.24    261.95 o 
   3  11   2       19.40       10.36     35.31 o 
   4  11   2     7608.50     7854.59    260.00 o 
   5  11   2     9559.96     9227.31    396.81 o 
   6  11   2     1546.76     1615.21    243.66 o 
  -5  12   2      152.80      247.31     86.67 o 
  -4  12   2     1393.27     1403.73    124.30 o 
  -3  12   2      402.54      288.72     72.46 o 
  -2  12   2        2.95        0.94     49.55 o 
  -1  12   2     1401.30     1333.01    162.46 o 
   0  12   2     1415.74     1540.96    148.73 o 
   1  12   2       87.08      109.03     43.16 o 
   2  12   2     1433.47     1411.50    107.59 o 
   3  12   2     1551.92     1497.77    113.55 o 
   4  12   2      409.18      422.04     62.85 o 
   1  13   2      341.22      152.35     91.71 o 
 -12   1   3      844.30      860.80    106.65 o 
 -11   1   3     6509.48     6577.15    292.69 o 
 -10   1   3     4559.47     4819.40    297.15 o 
  -9   1   3       17.94        9.26     28.33 o 
  -8   1   3    10172.78    10716.29    215.93 o 
  -7   1   3    17962.63    18239.96    289.04 o 
  -6   1   3     1579.69     1534.74     65.43 o 
  -5   1   3     8200.64     8281.56    141.40 o 
  -4   1   3    24419.64    24423.92    284.90 o 
  -3   1   3     3241.06     3056.58     51.27 o 
  -2   1   3       34.26       55.43     13.58 o 
  -1   1   3    41327.74    42204.98    377.05 o 
   0   1   3     9449.07    10040.54    122.85 o 
   1   1   3     9141.33     9941.02    152.39 o 
   2   1   3     1875.06     2017.47     58.70 o 
   3   1   3    26804.48    27824.55    456.08 o 
   4   1   3     6143.20     6556.80    201.26 o 
   5   1   3     2094.69     2116.82     64.80 o 
   6   1   3    14743.45    15029.33    321.69 o 
   7   1   3     5812.94     6024.24    127.00 o 
   8   1   3       27.50       36.06     40.93 o 
   9   1   3     4639.16     4812.01    159.95 o 
  10   1   3     3919.97     4104.72    171.02 o 
  11   1   3      260.29      287.72     52.79 o 
  12   1   3     1075.54      975.78    143.68 o 
 -12   2   3     5984.06     6180.03    299.86 o 
 -11   2   3      930.93      861.89     81.88 o 
 -10   2   3     4390.14     4355.03    175.59 o 
  -9   2   3    12799.80    13408.03    290.52 o 
  -8   2   3     7973.06     8092.95    203.52 o 
  -7   2   3      991.69      946.34     57.55 o 
  -6   2   3    23890.68    24181.30    310.50 o 
  -5   2   3    17385.85    17282.98    229.35 o 
  -4   2   3     1787.54     1918.86     44.05 o 
  -3   2   3    24004.59    23958.14    317.94 o 
  -2   2   3    29432.34    28404.05    321.07 o 
  -1   2   3      875.75      890.13     24.15 o 
   0   2   3    12729.06    13261.19    189.13 o 
   1   2   3    38222.40    38297.46    851.58 o 
   2   2   3    12885.82    13049.68    186.79 o 
   3   2   3     6082.12     5983.39    102.49 o 
   4   2   3    36156.14    35964.78   1013.26 o 
   5   2   3    12635.00    12984.26    212.17 o 
   6   2   3      491.14      476.93     35.96 o 
   7   2   3    19202.31    19468.20    473.30 o 
   8   2   3    19790.92    19575.27    361.98 o 
   9   2   3      614.00      575.78     58.93 o 
  10   2   3     6712.21     6785.78    205.86 o 
  11   2   3    10487.72    10689.12    304.42 o 
  12   2   3     2986.22     2831.16    239.79 o 
 -12   3   3     2065.53     2088.67    132.82 o 
 -11   3   3    12809.50    13357.24    348.09 o 
 -10   3   3    11951.73    12193.20    318.91 o 
  -9   3   3        3.36       83.72     41.29 o 
  -8   3   3    15648.55    15000.71    278.56 o 
  -7   3   3    37072.73    37657.80    605.95 o 
  -6   3   3     5793.77     5843.37    123.05 o 
  -5   3   3    14520.04    14381.25    204.12 o 
  -4   3   3    45058.93    44022.70    416.01 o 
  -3   3   3    30966.96    30402.57    331.01 o 
  -2   3   3     6631.51     6610.94    116.27 o 
  -1   3   3    67782.06    67137.96    637.32 o 
   0   3   3    56569.67    56145.15    627.17 o 
   1   3   3      914.93     1009.34     35.90 o 
   2   3   3    24854.72    24401.38    386.52 o 
   3   3   3    41757.83    40328.91    484.07 o 
   4   3   3     7444.50     7565.32    127.49 o 
   5   3   3    13448.64    13742.71    282.07 o 
   6   3   3    23392.20    24056.19    359.66 o 
   7   3   3    11577.09    11857.01    236.87 o 
   8   3   3     1047.43     1058.31     78.23 o 
   9   3   3    11753.38    11797.00    314.84 o 
  10   3   3    10231.45    10168.63    278.46 o 
  11   3   3      131.76      135.15     58.87 o 
 -12   4   3     3486.13     3553.07    200.02 o 
 -11   4   3      749.74      851.08    145.81 o 
 -10   4   3     2809.74     3002.45    197.29 o 
  -9   4   3     9316.96     9374.78    307.55 o 
  -8   4   3     7022.78     7116.36    209.89 o 
  -7   4   3      845.95      861.50     55.13 o 
  -6   4   3    12414.23    12002.40    230.94 o 
  -5   4   3    15440.71    15228.85    235.77 o 
  -4   4   3      119.26      135.66     17.98 o 
  -3   4   3    10973.87    10806.79    166.87 o 
  -2   4   3    21743.87    21531.03    291.18 o 
  -1   4   3     3348.14     3251.27     71.78 o 
   0   4   3     2653.34     2515.62     59.37 o 
   1   4   3    19531.21    19143.10    252.26 o 
   2   4   3     9547.99     9872.61    171.94 o 
   3   4   3      316.70      318.14     29.47 o 
   4   4   3    10607.67    10468.77    170.59 o 
   5   4   3     9344.39     9384.28    180.75 o 
   6   4   3        4.81       27.52     27.46 o 
   7   4   3     5633.97     5643.20    172.21 o 
   8   4   3     7160.07     6955.43    309.51 o 
   9   4   3      816.64      732.81     71.29 o 
  10   4   3     1322.72     1380.29     98.83 o 
  11   4   3     3968.38     3771.43    180.32 o 
 -11   5   3       40.79       75.98     48.59 o 
 -10   5   3       10.65      -40.09     41.61 o 
  -9   5   3      218.10      155.50     58.58 o 
  -8   5   3       87.24      118.74     31.87 o 
  -7   5   3      102.53      105.69     29.04 o 
  -6   5   3       13.15       45.55     21.10 o 
  -5   5   3      932.67      927.49     43.34 o 
  -4   5   3        3.43       26.18     16.22 o 
  -3   5   3     1157.34     1231.20     55.63 o 
  -2   5   3      944.46      931.52     43.54 o 
  -1   5   3      999.86     1064.91     40.06 o 
   0   5   3     1424.55     1467.81     45.75 o 
   1   5   3      210.97      251.84     25.92 o 
   2   5   3        8.38       32.26     14.35 o 
   3   5   3      971.23      965.28     43.75 o 
   4   5   3      433.59      381.46     29.84 o 
   5   5   3       17.64       34.92     18.03 o 
   6   5   3       17.16        2.45     36.25 o 
   7   5   3      275.05      291.66     42.71 o 
   8   5   3      799.66      625.57     82.44 o 
   9   5   3      154.21      149.70     76.98 o 
  10   5   3        4.84      -11.64     48.84 o 
  11   5   3      420.01      423.65     96.12 o 
 -11   6   3      138.09       28.40     50.09 o 
 -10   6   3      910.96      962.94     92.93 o 
  -9   6   3     2198.32     1980.96    123.83 o 
  -8   6   3      670.12      603.88     56.78 o 
  -7   6   3      464.66      401.92     41.39 o 
  -6   6   3     7385.66     7277.39    195.18 o 
  -5   6   3     1293.50     1294.57     67.89 o 
  -4   6   3     2525.26     2317.21     95.57 o 
  -3   6   3    10816.07    10410.61    197.27 o 
  -2   6   3     4162.41     4159.69    108.07 o 
  -1   6   3      161.01      161.80     18.92 o 
   0   6   3     9089.80     8988.27    142.07 o 
   1   6   3     9319.56     9142.72    170.65 o 
   2   6   3     2615.66     2712.11     94.60 o 
   3   6   3     3542.71     3521.74     88.63 o 
   4   6   3    11076.92    11514.13    189.44 o 
   5   6   3     3805.19     3838.24    132.53 o 
   6   6   3      698.32      759.63     75.23 o 
   7   6   3     5327.15     5521.03    194.17 o 
   8   6   3     6551.85     6192.68    221.69 o 
   9   6   3       20.91       -7.41     65.15 o 
  10   6   3     2019.85     1992.88    150.38 o 
 -11   7   3     7438.42     6527.32    582.33 o 
 -10   7   3     4475.96     4502.47    200.53 o 
  -9   7   3       70.16       26.35     42.25 o 
  -8   7   3    12898.67    13482.34    535.86 o 
  -7   7   3    16152.17    16622.44    277.77 o 
  -6   7   3      474.53      431.11     42.63 o 
  -5   7   3    15495.71    15289.40    259.07 o 
  -4   7   3    25881.78    25808.63    433.89 o 
  -3   7   3     3518.62     3492.25    108.77 o 
  -2   7   3     6803.98     6691.83    150.70 o 
  -1   7   3    37011.04    36125.69    429.28 o 
   0   7   3    17522.80    17573.98    226.21 o 
   1   7   3        2.67        6.46     15.33 o 
   2   7   3    15618.47    15690.51    331.70 o 
   3   7   3    31499.81    31332.24    567.87 o 
   4   7   3     2869.28     2825.54    116.01 o 
   5   7   3     6879.17     6873.77    226.76 o 
   6   7   3    24031.36    24138.72   1251.86 o 
   7   7   3     6516.27     6688.70    255.04 o 
   8   7   3      334.67      345.74     76.34 o 
   9   7   3    10044.15     9440.86    339.27 o 
  10   7   3     5690.55     5795.98    511.27 o 
  -9   8   3    13718.80    14274.99    498.37 o 
  -8   8   3     2720.90     2353.50    181.86 o 
  -7   8   3     3009.26     3070.14    129.35 o 
  -6   8   3    21155.69    21361.58    384.98 o 
  -5   8   3    10835.79    10447.17    232.22 o 
  -4   8   3      757.98      756.79     60.14 o 
  -3   8   3    24453.47    23818.73    414.50 o 
  -2   8   3    25695.94    25698.87    359.63 o 
  -1   8   3     2149.09     2003.72     81.05 o 
   0   8   3    13349.11    12888.38    254.04 o 
   1   8   3    31136.79    30976.78    714.48 o 
   2   8   3    12290.38    12640.98    376.84 o 
   3   8   3     1391.40     1278.74     93.95 o 
   4   8   3    21346.19    21360.08    468.04 o 
   5   8   3    16354.26    16087.61    396.91 o 
   6   8   3      420.00      612.27    150.06 o 
   7   8   3     8080.67     8808.52    453.64 o 
   8   8   3    12853.83    13332.80    406.75 o 
   9   8   3     3484.79     3368.65    289.98 o 
  -9   9   3      266.39      329.60    133.67 o 
  -8   9   3     2688.78     2758.37    205.96 o 
  -7   9   3     1818.18     1697.78    116.08 o 
  -6   9   3       13.85       10.36     41.57 o 
  -5   9   3     3977.98     3799.24    192.89 o 
  -4   9   3     5348.43     5288.46    205.04 o 
  -3   9   3      638.02      564.20     58.85 o 
  -2   9   3     5017.29     4821.50    167.01 o 
  -1   9   3     7386.37     6915.73    181.14 o 
   0   9   3     5625.46     5437.81    177.42 o 
   1   9   3     1068.32      890.16     82.79 o 
   2   9   3     9518.18     9715.90    252.63 o 
   3   9   3     6572.28     6586.50    269.38 o 
   4   9   3       86.01       27.05     36.67 o 
   5   9   3     3942.76     3854.13    228.82 o 
   6   9   3     7215.57     7354.70    333.28 o 
   7   9   3     1700.85     1688.97    136.23 o 
   8   9   3      530.00      632.74    104.37 o 
  -8  10   3        2.94       67.65     83.87 o 
  -7  10   3      681.75      672.20     81.82 o 
  -6  10   3      732.07      701.91     75.25 o 
  -5  10   3      156.46       86.43     42.80 o 
  -4  10   3       90.85       25.35     36.88 o 
  -3  10   3     1473.49     1470.62     99.07 o 
  -2  10   3      958.55     1006.94     81.44 o 
  -1  10   3       98.95      207.77     53.67 o 
   0  10   3      856.59      806.36     79.63 o 
   1  10   3     1632.67     1844.44    109.18 o 
   2  10   3      704.41      672.61     60.89 o 
   3  10   3        5.74       -1.39     34.20 o 
   4  10   3      463.87      383.70     59.93 o 
   5  10   3     1746.09     1557.64    152.80 o 
   6  10   3       91.24       94.11     67.29 o 
   7  10   3        7.03      -19.59     60.38 o 
  -7  11   3     3207.14     3417.96    409.53 o 
  -6  11   3      595.78      583.82     74.19 o 
  -5  11   3      552.74      366.17     58.52 o 
  -4  11   3     2137.55     2133.94    145.29 o 
  -3  11   3     1438.18     1427.51    103.61 o 
  -2  11   3      147.73       65.29     46.37 o 
  -1  11   3     1768.73     1831.37    149.02 o 
   0  11   3     1772.93     1628.80    119.31 o 
   1  11   3       98.22       20.14     37.29 o 
   2  11   3      818.38      644.37     63.75 o 
   3  11   3     1518.69     1415.65     98.85 o 
   4  11   3      185.55      112.73     37.96 o 
   5  11   3     1098.48     1143.50    131.15 o 
   6  11   3     1559.32     1586.47    197.10 o 
  -5  12   3     7631.59     8073.64    822.90 o 
  -4  12   3       28.73       65.25     67.32 o 
  -3  12   3     6773.84     6790.93    307.81 o 
  -2  12   3     9684.27     9629.40    372.70 o 
  -1  12   3     1759.63     1674.64    150.64 o 
   0  12   3     1619.46     1476.85    148.57 o 
   1  12   3     9013.09     8972.56    314.88 o 
   2  12   3     5083.06     5158.38    207.73 o 
   3  12   3      177.26      102.60     50.87 o 
   4  12   3     6066.82     6328.38    314.72 o 
   1  13   3        2.70     -103.48    103.48 o 
 -12   0   4     4817.45     4945.45    467.47 o 
 -11   0   4    23407.38    24576.87   1136.97 o 
 -10   0   4     7753.59     8346.72    304.08 o 
  -9   0   4      599.76      599.95     78.05 o 
  -8   0   4    20287.29    21487.97    511.50 o 
  -7   0   4    27736.39    28203.91   1198.02 o 
  -6   0   4     1621.92     1680.61    101.85 o 
  -5   0   4    26087.74    26471.66    509.65 o 
  -4   0   4    49502.26    48529.35    690.51 o 
  -3   0   4    24939.31    25547.46    386.29 o 
  -2   0   4     2056.34     2038.12     70.63 o 
  -1   0   4    72016.98    73129.41   1107.91 o 
   0   0   4    27297.81    27531.34    382.72 o 
   1   0   4     4712.09     5022.60    155.29 o 
   2   0   4    26232.25    26321.21    585.73 o 
   3   0   4    39581.76    39991.40    701.96 o 
   4   0   4     1219.37     1066.36     95.96 o 
   5   0   4    15149.93    15022.00    315.06 o 
   6   0   4    29443.16    30277.20    565.08 o 
   7   0   4     9405.77     9834.02    287.96 o 
   8   0   4     4791.82     4820.96    181.94 o 
   9   0   4    17960.83    17589.26    774.47 o 
  10   0   4     4947.05     4838.01    235.91 o 
  11   0   4       11.90       84.05    257.07 o 
  12   0   4     7811.55     7953.27    592.61 o 
 -12   1   4     5439.28     5692.71    357.99 o 
 -11   1   4      161.31      158.20     49.69 o 
 -10   1   4     4630.91     4855.04    205.17 o 
  -9   1   4    10002.94    10629.80    266.49 o 
  -8   1   4     1313.91     1275.72     75.24 o 
  -7   1   4     1981.02     2138.58     90.69 o 
  -6   1   4    17199.12    17167.89    374.60 o 
  -5   1   4     4967.24     4862.25    148.39 o 
  -4   1   4     1240.15     1287.07     44.72 o 
  -3   1   4    23048.21    23405.17    325.72 o 
  -2   1   4    11232.69    11106.41    133.20 o 
  -1   1   4      697.74      755.64     25.04 o 
   0   1   4    21002.49    21886.05    270.33 o 
   1   1   4     3151.18     2967.01     70.03 o 
   2   1   4      717.51      813.82     33.68 o 
   3   1   4    15605.93    15769.42    324.30 o 
   4   1   4    28589.15    28499.02    447.16 o 
   5   1   4     4099.28     4202.86    108.15 o 
   6   1   4     3302.77     2961.29     90.22 o 
   7   1   4    17140.39    17163.30    246.22 o 
   8   1   4    12162.51    12203.18    241.93 o 
   9   1   4      525.47      547.41     56.26 o 
  10   1   4     9304.50     9310.12    269.53 o 
  11   1   4     8104.45     8405.38    264.39 o 
  12   1   4     1026.13      663.19    169.61 o 
 -12   2   4      303.02      204.49     63.08 o 
 -11   2   4     1166.86     1262.76    127.13 o 
 -10   2   4     2186.88     2385.06    130.24 o 
  -9   2   4      144.54      155.56     34.43 o 
  -8   2   4     1280.13     1230.85     74.30 o 
  -7   2   4     1968.10     1990.68     82.00 o 
  -6   2   4      361.44      338.46     35.09 o 
  -5   2   4     3457.04     3384.83     86.30 o 
  -4   2   4      318.56      307.00     19.13 o 
  -3   2   4       36.74       51.77     11.43 o 
  -2   2   4     2269.55     2391.74     48.74 o 
  -1   2   4       96.28      128.80      8.94 o 
   0   2   4      443.11      527.09     20.03 o 
   1   2   4     3421.91     3488.81     79.42 o 
   2   2   4      335.24      260.60     27.56 o 
   3   2   4     1232.43     1262.00     51.77 o 
   4   2   4     1272.31     1403.63     64.46 o 
   5   2   4     2889.11     2956.36    109.57 o 
   6   2   4     2568.14     2496.14     81.80 o 
   7   2   4       49.18       61.91     29.38 o 
   8   2   4     1365.97     1364.78     86.40 o 
   9   2   4     2982.05     2726.68    123.57 o 
  10   2   4       90.06      162.11     52.71 o 
  11   2   4      183.42      183.75     49.42 o 
  12   2   4      875.17     1064.83    157.90 o 
 -12   3   4      152.56       96.57     52.90 o 
 -11   3   4       12.28       37.54     44.57 o 
 -10   3   4      375.22      420.28     87.10 o 
  -9   3   4      174.36      135.09     41.56 o 
  -8   3   4       29.45       60.28     30.92 o 
  -7   3   4     2062.67     1920.31     80.60 o 
  -6   3   4     1393.10     1435.22     58.58 o 
  -5   3   4      376.34      397.40     23.16 o 
  -4   3   4      981.66      884.78     35.37 o 
  -3   3   4     9646.99     9920.46    166.71 o 
  -2   3   4     4097.13     4259.31    116.90 o 
  -1   3   4      825.21      954.56     24.70 o 
   0   3   4     2371.41     2569.56     56.38 o 
   1   3   4     7228.39     7447.18    163.89 o 
   2   3   4      928.39      903.46     50.40 o 
   3   3   4     1470.54     1331.26     45.45 o 
   4   3   4     7123.20     7313.17    186.97 o 
   5   3   4     1871.06     1878.92     83.86 o 
   6   3   4        8.25       20.14     33.47 o 
   7   3   4     3124.35     3290.73    116.62 o 
   8   3   4     1486.10     1443.50    109.82 o 
   9   3   4        1.38       24.53     37.83 o 
  10   3   4     1496.73     1426.08     95.63 o 
  11   3   4     1086.80      865.90     86.11 o 
 -12   4   4     4324.24     4525.75    202.62 o 
 -11   4   4    11110.60    11637.58    328.16 o 
 -10   4   4     4853.65     4482.94    185.90 o 
  -9   4   4     1322.82     1253.92     84.12 o 
  -8   4   4    17661.13    17826.95    379.71 o 
  -7   4   4    21600.41    21334.98    326.75 o 
  -6   4   4       57.51       65.43     20.78 o 
  -5   4   4    29061.56    28280.14    305.82 o 
  -4   4   4    41148.73    40574.46    418.51 o 
  -3   4   4    12547.83    12284.31    197.75 o 
  -2   4   4    13504.41    13245.65    280.42 o 
  -1   4   4    48018.18    47343.14    552.96 o 
   0   4   4    27060.07    26488.23    289.33 o 
   1   4   4       58.14       78.33     11.66 o 
   2   4   4    27506.84    27274.83    385.53 o 
   3   4   4    31221.53    30487.47    389.21 o 
   4   4   4     6337.23     6247.62    122.07 o 
   5   4   4     4899.07     4977.46    147.69 o 
   6   4   4    25489.47    26601.03    931.91 o 
   7   4   4     7303.04     7820.96    200.72 o 
   8   4   4     1033.15     1008.99     79.88 o 
   9   4   4     6621.16     6614.09    211.02 o 
  10   4   4     3601.18     3606.16    157.36 o 
  11   4   4       15.28      -35.11     39.79 o 
 -12   5   4     6338.27     6633.49    811.95 o 
 -11   5   4       19.30      100.63     49.66 o 
 -10   5   4     8548.32     8687.68    271.53 o 
  -9   5   4    12916.10    12689.76    290.07 o 
  -8   5   4     1781.23     1927.91     99.54 o 
  -7   5   4    11151.46    11416.08    251.32 o 
  -6   5   4    27891.26    27604.68    387.39 o 
  -5   5   4    11855.86    11892.06    177.52 o 
  -4   5   4     4348.47     4274.22    107.46 o 
  -3   5   4    49551.40    48823.01    671.63 o 
  -2   5   4    39090.25    38218.52    440.38 o 
  -1   5   4      305.80      334.18     26.82 o 
   0   5   4    27317.22    26958.76    325.45 o 
   1   5   4    42820.49    42380.44    521.68 o 
   2   5   4     6068.98     5995.02    137.85 o 
   3   5   4    11450.98    11404.81    192.56 o 
   4   5   4    34689.36    34683.93    481.95 o 
   5   5   4    18010.66    17684.92    337.05 o 
   6   5   4      428.02      444.42     57.35 o 
   7   5   4    16702.63    17107.39    370.73 o 
   8   5   4    14029.97    14198.54    404.35 o 
   9   5   4      164.13      241.11     75.96 o 
  10   5   4     7174.60     6962.64    247.76 o 
  11   5   4     8872.51     9009.15    651.91 o 
 -11   6   4     7107.25     7712.53    270.62 o 
 -10   6   4     1507.30     1490.03    112.31 o 
  -9   6   4      767.89      862.16     76.64 o 
  -8   6   4    10981.76    11332.81    272.61 o 
  -7   6   4     7209.89     7579.30    188.17 o 
  -6   6   4      231.29      188.09     29.36 o 
  -5   6   4    11895.65    11799.63    211.89 o 
  -4   6   4    27050.87    26636.56    513.40 o 
  -3   6   4     2731.73     2609.92     79.18 o 
  -2   6   4    10772.17    10410.94    170.37 o 
  -1   6   4    29801.03    28944.36    360.09 o 
   0   6   4    11588.75    11175.31    176.03 o 
   1   6   4     2037.21     2082.64     66.73 o 
   2   6   4    25572.90    25537.70    691.07 o 
   3   6   4    16280.64    16353.38    388.45 o 
   4   6   4      546.32      601.22     47.17 o 
   5   6   4     9983.62    10099.47    260.81 o 
   6   6   4    16560.32    17162.31    537.06 o 
   7   6   4     3244.80     3341.17    172.84 o 
   8   6   4     2559.40     2614.45    200.00 o 
   9   6   4     8964.24     8693.72    316.50 o 
  10   6   4     4081.74     4067.14    242.55 o 
 -11   7   4       63.50       68.19    114.92 o 
 -10   7   4     1712.03     1777.61    143.45 o 
  -9   7   4     3403.88     3478.28    190.17 o 
  -8   7   4      491.13      561.25     64.66 o 
  -7   7   4     1994.11     2010.46     91.92 o 
  -6   7   4     6023.01     6161.41    174.33 o 
  -5   7   4     2790.10     2618.69    102.81 o 
  -4   7   4       66.38       14.14     25.80 o 
  -3   7   4     7489.90     7505.90    169.15 o 
  -2   7   4     5819.19     5732.65    129.75 o 
  -1   7   4     2306.91     2131.71     71.01 o 
   0   7   4     1948.86     2005.48     66.74 o 
   1   7   4    10324.25     9875.87    157.63 o 
   2   7   4     3391.26     3225.54    108.30 o 
   3   7   4       22.35        1.35     24.36 o 
   4   7   4     3649.28     3616.34    133.27 o 
   5   7   4     5811.25     6012.27    268.61 o 
   6   7   4      542.50      654.54    180.62 o 
   7   7   4     1555.60     1645.96    133.91 o 
   8   7   4     1293.12     1334.38    121.33 o 
   9   7   4      947.05      967.44    106.84 o 
  -9   8   4        3.12      -18.91     64.52 o 
  -8   8   4      761.09      809.49    110.83 o 
  -7   8   4     2153.22     2169.00    109.16 o 
  -6   8   4      296.04      180.90     49.11 o 
  -5   8   4      922.13      925.23     67.48 o 
  -4   8   4     2498.78     2483.23    109.95 o 
  -3   8   4     1213.53     1130.89     64.25 o 
  -2   8   4       14.69        5.21     23.84 o 
  -1   8   4     3275.20     3322.69     90.59 o 
   0   8   4      763.56      810.05     57.91 o 
   1   8   4        1.58      -25.70     28.94 o 
   2   8   4      513.42      396.75     62.93 o 
   3   8   4     1264.18     1340.71     97.56 o 
   4   8   4      240.29      281.42     54.19 o 
   5   8   4      222.14      147.34     53.10 o 
   6   8   4      541.70      417.04     80.25 o 
   7   8   4     1195.93     1108.40    112.49 o 
   8   8   4      166.19      135.13     91.48 o 
   9   8   4      420.05      323.09    112.68 o 
  -9   9   4     5119.79     4384.57    456.34 o 
  -8   9   4     1202.54     1200.20    138.77 o 
  -7   9   4     1668.99     1641.57     99.92 o 
  -6   9   4     9011.90     9071.99    238.19 o 
  -5   9   4     4150.14     4090.79    158.11 o 
  -4   9   4      482.02      530.14     69.15 o 
  -3   9   4     9166.88     8961.35    241.22 o 
  -2   9   4     8718.09     8298.15    251.04 o 
  -1   9   4      120.78      123.99     30.72 o 
   0   9   4     5793.69     5726.21    184.13 o 
   1   9   4     7566.61     7699.48    220.00 o 
   2   9   4     1968.97     2077.68    100.51 o 
   3   9   4     1761.36     1830.35    122.15 o 
   4   9   4    13668.36    14121.59    463.45 o 
   5   9   4     4046.14     3932.84    265.23 o 
   6   9   4       49.29       -6.14     58.65 o 
   7   9   4     7621.93     7741.89    301.23 o 
   8   9   4     5826.06     5235.90    352.04 o 
  -8  10   4     6844.15     6731.04    586.73 o 
  -7  10   4     6511.07     6384.65    266.55 o 
  -6  10   4       20.37       68.34     38.06 o 
  -5  10   4     9611.35     9523.03    358.70 o 
  -4  10   4    13267.40    13411.65    361.64 o 
  -3  10   4     1745.05     1630.84    113.19 o 
  -2  10   4     4840.64     5083.73    200.29 o 
  -1  10   4    15880.27    15934.20    459.78 o 
   0  10   4     4655.31     4828.02    159.46 o 
   1  10   4     1317.98     1283.84    124.30 o 
   2  10   4    13215.34    13341.04    297.16 o 
   3  10   4    11639.30    11480.68    277.57 o 
   4  10   4      107.06      154.78     42.72 o 
   5  10   4     9537.46     9603.40    339.65 o 
   6  10   4    13244.40    13573.03    496.37 o 
   7  10   4     2035.05     1921.62    221.58 o 
  -7  11   4     2660.98     2541.45    427.36 o 
  -6  11   4    11503.09    11598.60    483.15 o 
  -5  11   4     8291.03     8346.84    261.67 o 
  -4  11   4      821.85      880.23     91.44 o 
  -3  11   4    10111.04    10531.83    375.92 o 
  -2  11   4    15195.67    15399.16    471.39 o 
  -1  11   4      673.59      598.37     84.30 o 
   0  11   4     6688.33     6652.06    247.09 o 
   1  11   4    14382.10    14735.52    351.87 o 
   2  11   4     2726.61     2679.60    129.34 o 
   3  11   4     1482.74     1538.39    101.45 o 
   4  11   4     9488.72     9444.96    301.49 o 
   5  11   4     7026.82     7268.81    267.16 o 
   6  11   4        9.32      118.20    118.80 o 
  -5  12   4     1085.16      491.09    174.18 o 
  -4  12   4     2207.04     2237.44    218.23 o 
  -3  12   4       62.58       24.96     93.21 o 
  -2  12   4      622.76      731.16    105.38 o 
  -1  12   4     2957.26     2974.68    200.03 o 
   0  12   4      771.83      705.01    102.74 o 
   1  12   4      363.34      267.40     59.49 o 
   2  12   4     2468.34     2697.60    175.34 o 
   3  12   4     1441.43     1454.79    103.58 o 
   4  12   4        1.93       19.45     50.76 o 
 -12   1   5     1630.66     1656.27    188.56 o 
 -11   1   5     7637.05     7621.99    334.41 o 
 -10   1   5     2222.22     2238.25    136.65 o 
  -9   1   5     1267.57     1406.06     90.73 o 
  -8   1   5    14188.32    14202.62    437.49 o 
  -7   1   5    11247.41    11153.98    338.45 o 
  -6   1   5      134.01      159.98     25.26 o 
  -5   1   5    15197.65    15243.42    237.02 o 
  -4   1   5    17411.50    17351.76    246.10 o 
  -3   1   5     2861.48     2915.33     54.13 o 
  -2   1   5     8367.16     8280.90    135.97 o 
  -1   1   5    16534.26    17009.13    212.68 o 
   0   1   5    18539.55    19156.90    220.06 o 
   1   1   5      108.35      143.10     19.07 o 
   2   1   5    34309.46    36303.47    436.43 o 
   3   1   5    14968.99    14971.18    252.99 o 
   4   1   5      407.89      419.62     28.50 o 
   5   1   5    10773.39    11135.39    195.27 o 
   6   1   5     7741.77     7982.35    148.90 o 
   7   1   5     1508.33     1517.27     63.29 o 
   8   1   5     3887.18     3940.29    128.64 o 
   9   1   5     4630.12     4553.03    158.80 o 
  10   1   5     1112.12     1070.10     90.67 o 
  11   1   5       58.76       88.87     38.47 o 
 -12   2   5     3410.47     3507.30    223.57 o 
 -11   2   5      141.05       91.78     43.43 o 
 -10   2   5     8169.43     8647.44    257.34 o 
  -9   2   5    10263.48    10099.54    304.41 o 
  -8   2   5      285.45      220.13     35.88 o 
  -7   2   5    19405.25    18858.54    298.74 o 
  -6   2   5    23859.45    23445.50    307.95 o 
  -5   2   5     1751.76     1726.48     48.00 o 
  -4   2   5     9021.94     9030.14    133.35 o 
  -3   2   5    31174.30    29917.28    319.05 o 
  -2   2   5    14211.06    13526.38    182.61 o 
  -1   2   5    11410.15    12067.40    162.04 o 
   0   2   5    52332.82    51643.05    758.07 o 
   1   2   5    41883.41    42242.04    927.08 o 
   2   2   5      409.57      464.55     29.14 o 
   3   2   5    33950.78    34737.49    404.23 o 
   4   2   5    46453.41    46921.03   1161.28 o 
   5   2   5     3477.67     3592.44    100.95 o 
   6   2   5    11851.88    12234.03    229.73 o 
   7   2   5    30061.01    29011.56    491.26 o 
   8   2   5     8547.40     7930.05    212.39 o 
   9   2   5      875.47      889.45     73.38 o 
  10   2   5    12410.42    12344.22    376.28 o 
  11   2   5    11902.17    11846.35    328.70 o 
 -12   3   5     5958.48     6308.04    313.81 o 
 -11   3   5    13331.65    14458.65    366.12 o 
 -10   3   5     3491.37     3473.42    159.58 o 
  -9   3   5     4704.42     4450.32    203.95 o 
  -8   3   5    26640.11    25849.67    572.88 o 
  -7   3   5    16221.46    16446.57    320.17 o 
  -6   3   5     1162.73     1171.34     56.13 o 
  -5   3   5    28188.40    27873.86    330.17 o 
  -4   3   5    34781.29    33890.11    401.19 o 
  -3   3   5      801.40      808.75     30.63 o 
  -2   3   5    18456.95    18114.82    180.33 o 
  -1   3   5    48267.11    47839.71    442.62 o 
   0   3   5    12400.83    12841.63    255.60 o 
   1   3   5     7953.46     7903.26    130.89 o 
   2   3   5    55767.63    55796.04   1091.04 o 
   3   3   5    29418.05    27934.39    571.30 o 
   4   3   5     1570.14     1602.97     61.59 o 
   5   3   5    17043.86    17666.72    408.50 o 
   6   3   5    22578.75    23968.54    454.57 o 
   7   3   5     1003.54      922.02     72.89 o 
   8   3   5     7211.12     7301.49    209.63 o 
   9   3   5    14174.84    14269.90    318.68 o 
  10   3   5     4895.28     4756.13    177.86 o 
  11   3   5      755.41      724.92     76.40 o 
 -12   4   5     2338.15     2660.78    153.99 o 
 -11   4   5       36.03      -15.39     57.10 o 
 -10   4   5     5340.91     5219.07    213.49 o 
  -9   4   5     6442.10     6545.56    195.37 o 
  -8   4   5      338.21      302.12     42.58 o 
  -7   4   5     7014.46     6903.73    178.16 o 
  -6   4   5    10654.38    10236.31    196.38 o 
  -5   4   5     3270.44     3225.23     88.63 o 
  -4   4   5     5066.95     4991.64    101.43 o 
  -3   4   5     9952.08     9787.28    188.26 o 
  -2   4   5     7428.78     7319.21    110.62 o 
  -1   4   5     1129.90     1113.01     31.90 o 
   0   4   5    11959.80    11951.59    170.69 o 
   1   4   5    17397.84    16660.68    341.80 o 
   2   4   5      496.42      527.89     43.98 o 
   3   4   5     8437.92     8352.67    203.37 o 
   4   4   5    15773.28    15374.42    265.54 o 
   5   4   5     2637.48     2747.24    139.69 o 
   6   4   5     2046.50     2100.39    109.18 o 
   7   4   5     9428.95     9635.87    230.54 o 
   8   4   5     3951.56     3908.68    156.23 o 
   9   4   5       16.58       43.10     37.00 o 
  10   4   5     3706.00     3612.32    158.99 o 
  11   4   5     3642.35     3835.99    204.01 o 
 -12   5   5      178.14      338.54    116.91 o 
 -11   5   5      121.15      149.50     53.25 o 
 -10   5   5       14.30       30.98     39.86 o 
  -9   5   5       47.04      106.95     38.94 o 
  -8   5   5      152.20      176.37     40.19 o 
  -7   5   5      546.98      541.76     50.83 o 
  -6   5   5      180.44      153.22     30.53 o 
  -5   5   5        5.01       -1.78     17.32 o 
  -4   5   5      807.08      843.64     44.68 o 
  -3   5   5     1403.36     1389.88     42.63 o 
  -2   5   5      729.19      739.64     35.92 o 
  -1   5   5       53.74      115.66     37.39 o 
   0   5   5     1982.49     1964.41     55.24 o 
   1   5   5     2616.15     2702.13     82.24 o 
   2   5   5      552.38      558.23     34.16 o 
   3   5   5      703.15      660.05     44.40 o 
   4   5   5      365.89      294.18     27.39 o 
   5   5   5     4861.14     4700.20    156.09 o 
   6   5   5       59.83      112.12     43.98 o 
   7   5   5      307.37      285.77     57.89 o 
   8   5   5     1744.17     1572.63    109.62 o 
   9   5   5      619.90      522.94     69.47 o 
  10   5   5       16.50       37.14     68.50 o 
 -11   6   5      380.89      451.53     70.75 o 
 -10   6   5     1719.08     1696.17    119.56 o 
  -9   6   5     3053.07     3160.43    136.57 o 
  -8   6   5       54.20       28.00     32.71 o 
  -7   6   5     5889.93     6242.81    188.78 o 
  -6   6   5     6751.43     6584.87    159.30 o 
  -5   6   5       65.40      104.04     30.57 o 
  -4   6   5     1931.03     1915.07     72.00 o 
  -3   6   5     5912.67     6004.05    132.78 o 
  -2   6   5     2795.55     2607.58     92.49 o 
  -1   6   5      495.61      447.90     31.47 o 
   0   6   5     5925.12     5986.64    111.14 o 
   1   6   5     5653.02     5733.03    131.16 o 
   2   6   5     1319.61     1389.22     68.22 o 
   3   6   5     4307.87     4274.06    137.16 o 
   4   6   5     6600.42     6796.81    201.58 o 
   5   6   5     1204.13     1237.91    126.39 o 
   6   6   5     1700.61     1574.12    229.83 o 
   7   6   5     3993.34     4163.78    303.03 o 
   8   6   5     1486.56     1486.20    123.56 o 
   9   6   5      240.59      115.80     83.51 o 
  10   6   5     1533.55     1479.19    154.20 o 
 -11   7   5     9162.65     9175.68    695.65 o 
 -10   7   5     1817.65     1897.94    145.81 o 
  -9   7   5     3746.85     4001.92    175.56 o 
  -8   7   5    20081.13    20613.25    428.35 o 
  -7   7   5    11071.99    10975.04    316.20 o 
  -6   7   5     1044.33     1048.18     78.56 o 
  -5   7   5    21083.67    20369.79    344.97 o 
  -4   7   5    18349.42    18548.32    339.81 o 
  -3   7   5     1667.94     1586.71     78.59 o 
  -2   7   5    10061.66     9891.81    195.38 o 
  -1   7   5    22974.14    23345.34    317.92 o 
   0   7   5    12314.89    12105.01    184.06 o 
   1   7   5      917.77      923.62     47.68 o 
   2   7   5    24362.30    24199.26    444.17 o 
   3   7   5    19277.48    19058.42    355.27 o 
   4   7   5      201.46      231.98     36.89 o 
   5   7   5    10047.00     9422.42    286.47 o 
   6   7   5    10384.06    10308.58    564.12 o 
   7   7   5     1172.50     1100.50    124.58 o 
   8   7   5     3608.92     3608.51    199.75 o 
   9   7   5     7395.51     7712.72    308.73 o 
 -10   8   5     9910.91    11639.70    772.82 o 
  -9   8   5    11734.60    11516.78    437.27 o 
  -8   8   5      256.40      172.03     59.71 o 
  -7   8   5     9380.70     9552.59    267.39 o 
  -6   8   5    26648.79    26441.53    496.26 o 
  -5   8   5     6357.98     6583.12    175.30 o 
  -4   8   5     2074.03     2021.90     97.13 o 
  -3   8   5    26583.24    26761.65    444.23 o 
  -2   8   5    17094.09    17352.99    294.88 o 
  -1   8   5      464.33      414.36     34.44 o 
   0   8   5    18846.61    18930.18    283.58 o 
   1   8   5    27105.89    27426.52    473.03 o 
   2   8   5     5482.61     5385.70    176.31 o 
   3   8   5     5534.49     5419.40    181.98 o 
   4   8   5    17685.40    17794.28    452.55 o 
   5   8   5     6496.47     6386.86    296.02 o 
   6   8   5      678.58      786.84    109.19 o 
   7   8   5     7733.51     7760.87    294.26 o 
   8   8   5     6490.31     6414.24    293.42 o 
   9   8   5       30.77       81.76     95.68 o 
  -9   9   5     1834.83     1280.18    253.95 o 
  -8   9   5     4552.62     4773.35    272.28 o 
  -7   9   5     1616.98     1542.28    108.10 o 
  -6   9   5      474.19      338.35     88.70 o 
  -5   9   5     6574.09     6524.99    204.06 o 
  -4   9   5     5865.09     6001.03    249.41 o 
  -3   9   5       61.78        2.27     37.75 o 
  -2   9   5     4439.17     4364.13    176.05 o 
  -1   9   5    11108.34    11217.24    310.26 o 
   0   9   5     1867.98     1901.66     91.31 o 
   1   9   5     2837.04     2835.88    128.03 o 
   2   9   5     6895.89     7170.68    219.79 o 
   3   9   5     5102.66     4866.14    182.26 o 
   4   9   5      184.69      200.07     65.89 o 
   5   9   5     4293.31     4361.93    212.97 o 
   6   9   5     4840.06     4778.23    349.36 o 
   7   9   5       29.17       -0.40     92.55 o 
   8   9   5     1445.31     1551.22    262.91 o 
  -8  10   5       33.69       -3.27     87.68 o 
  -7  10   5      206.62      164.94     99.84 o 
  -6  10   5     1074.29      958.12     86.59 o 
  -5  10   5      803.59      894.84     89.35 o 
  -4  10   5      208.77      197.87     49.19 o 
  -3  10   5      683.96      618.46     73.43 o 
  -2  10   5     1142.64     1251.78    119.18 o 
  -1  10   5      561.48      369.26     68.49 o 
   0  10   5       39.23       39.43     33.04 o 
   1  10   5      528.01      546.91     61.16 o 
   2  10   5      962.42      817.09     70.45 o 
   3  10   5      363.78      407.87     54.35 o 
   4  10   5       15.70      -50.96     50.96 o 
   5  10   5      842.82      564.30     84.20 o 
   6  10   5      473.69      328.34     65.60 o 
   7  10   5      114.70       47.56     83.45 o 
  -7  11   5     1128.97     1042.75    151.91 o 
  -6  11   5      101.95      177.42     48.08 o 
  -5  11   5     1398.99     1211.32     97.49 o 
  -4  11   5     1449.50     1250.23    126.48 o 
  -3  11   5        4.74       -4.26     42.15 o 
  -2  11   5     1328.20     1406.24    130.11 o 
  -1  11   5     2448.56     2302.40    169.36 o 
   0  11   5      346.89      331.36     61.32 o 
   1  11   5     1095.06      974.33    107.69 o 
   2  11   5     4839.47     4933.85    180.41 o 
   3  11   5     1712.91     1718.90    107.60 o 
   4  11   5      716.42      783.32     88.86 o 
   5  11   5     2792.11     3139.32    247.67 o 
   6  11   5     2139.67     1727.38    276.49 o 
  -5  12   5     2204.23     2384.92    286.49 o 
  -4  12   5     1853.63     1831.36    192.57 o 
  -3  12   5     5946.61     5990.31    291.53 o 
  -2  12   5     4076.29     4045.91    236.82 o 
  -1  12   5       91.10      131.89     59.59 o 
   0  12   5     5648.39     5720.28    364.93 o 
   1  12   5     9221.80     9725.60    329.50 o 
   2  12   5      783.40     1059.52    191.09 o 
   3  12   5     3751.98     3902.81    247.17 o 
   4  12   5     8586.34     8249.21    471.78 o 
 -12   0   6    10504.73    11196.18    736.57 o 
 -11   0   6    13815.68    13937.20    803.97 o 
 -10   0   6     1604.32     1781.38    255.78 o 
  -9   0   6     8892.27     9635.78    390.86 o 
  -8   0   6    24937.76    25109.26   2163.26 o 
  -7   0   6    10345.30    10291.40    709.39 o 
  -6   0   6     2362.64     2362.30    116.31 o 
  -5   0   6    38785.32    37868.02    642.81 o 
  -4   0   6    26667.22    25838.33    493.58 o 
  -3   0   6      774.87      858.24     53.69 o 
  -2   0   6    92458.63    92976.73   1233.41 o 
  -1   0   6    70844.88    72070.72   1113.10 o 
   0   0   6     5089.17     5305.57    111.63 o 
   1   0   6    11890.77    11988.88    308.35 o 
   2   0   6    76010.33    78008.22   1533.20 o 
   3   0   6    20199.38    19545.51   1515.16 o 
   4   0   6     4283.31     4284.49    165.32 o 
   5   0   6    33826.87    31810.46    667.87 o 
   6   0   6    24383.44    23234.29    539.89 o 
   7   0   6     1051.91      993.83     67.10 o 
   8   0   6    10276.66     9810.48    447.45 o 
   9   0   6    14368.66    14295.67    428.84 o 
  10   0   6     2538.15     2620.15    261.08 o 
  11   0   6     1036.08     1223.73    166.92 o 
 -12   1   6     1262.43     1322.69    174.03 o 
 -11   1   6     1994.27     2315.50    220.58 o 
 -10   1   6     7097.46     7394.53    296.39 o 
  -9   1   6     3724.12     3755.50    170.21 o 
  -8   1   6      624.18      608.11     56.16 o 
  -7   1   6     9600.43     9460.08    242.89 o 
  -6   1   6    12873.21    12876.17    360.39 o 
  -5   1   6      997.31     1066.29     47.35 o 
  -4   1   6    16918.98    16138.36    209.29 o 
  -3   1   6    31981.15    31583.81    385.70 o 
  -2   1   6     2334.45     2358.47     54.61 o 
  -1   1   6    15299.54    16011.99    193.39 o 
   0   1   6    57209.25    58606.68    651.83 o 
   1   1   6    15660.61    15937.83    297.39 o 
   2   1   6      624.63      627.14     37.61 o 
   3   1   6    42447.88    41701.03    745.24 o 
   4   1   6    29914.13    28986.81    386.20 o 
   5   1   6     2235.41     2076.03     77.63 o 
   6   1   6    12490.88    12539.85    288.03 o 
   7   1   6    28422.01    27968.26    740.42 o 
   8   1   6     7397.51     7258.39    180.73 o 
   9   1   6     1856.32     1819.73    111.79 o 
  10   1   6     7648.14     7750.51    247.19 o 
  11   1   6     7507.52     7257.81    282.89 o 
 -12   2   6      216.62      263.00     77.41 o 
 -11   2   6      729.54      709.09     84.55 o 
 -10   2   6        4.96       84.77     43.76 o 
  -9   2   6      768.80      747.80     72.47 o 
  -8   2   6      533.84      467.19     51.11 o 
  -7   2   6       95.97       66.67     24.18 o 
  -6   2   6     2251.49     2395.09     75.34 o 
  -5   2   6     1742.08     1775.78     51.04 o 
  -4   2   6      126.49      106.30     16.79 o 
  -3   2   6     2765.40     2743.64     60.27 o 
  -2   2   6     3044.23     2862.78     53.83 o 
  -1   2   6     3738.29     4020.83     73.18 o 
   0   2   6       21.82       57.78     14.54 o 
   1   2   6     3760.97     3714.97     88.25 o 
   2   2   6     4894.31     4764.50    108.85 o 
   3   2   6     5782.93     5988.53    142.10 o 
   4   2   6     2463.85     2483.18     82.84 o 
   5   2   6     5262.49     5133.87    128.95 o 
   6   2   6     5797.07     5820.26    161.69 o 
   7   2   6       55.87      110.43     32.31 o 
   8   2   6     2500.87     2404.99    114.72 o 
   9   2   6     3034.35     3150.49    211.31 o 
  10   2   6      391.02      326.22     57.02 o 
  11   2   6       48.54       46.98     49.89 o 
 -13   3   6      963.37     1106.41    227.70 o 
 -12   3   6       40.85      131.69    181.94 o 
 -11   3   6      532.23      458.49     74.77 o 
 -10   3   6     1307.13     1317.35     98.16 o 
  -9   3   6      901.31      750.53     70.68 o 
  -8   3   6        0.68       23.02     28.32 o 
  -7   3   6     3594.34     3494.64    119.32 o 
  -6   3   6     1609.55     1666.54     60.71 o 
  -5   3   6      197.82      225.92     23.98 o 
  -4   3   6     2699.58     2772.26     66.76 o 
  -3   3   6     4839.06     5045.32     89.69 o 
  -2   3   6      741.43      711.79     22.50 o 
  -1   3   6      769.59      814.22     26.98 o 
   0   3   6     2020.82     1904.05     62.76 o 
   1   3   6     3423.19     3514.75     85.73 o 
   2   3   6      863.39     1014.27     44.26 o 
   3   3   6     1873.33     1968.99     80.79 o 
   4   3   6      933.45      893.00     41.11 o 
   5   3   6        6.09        0.86     20.73 o 
   6   3   6     2392.23     2513.22    116.77 o 
   7   3   6     2632.17     2630.48    106.08 o 
   8   3   6       53.00       30.30     35.21 o 
   9   3   6      797.22      832.45     90.47 o 
  10   3   6     1496.02     1540.84    101.05 o 
  11   3   6      255.55      142.29     56.10 o 
 -12   4   6     8331.54     8941.87    331.51 o 
 -11   4   6    11527.86    11865.31    502.53 o 
 -10   4   6     1262.04     1235.00    103.61 o 
  -9   4   6     5477.49     5814.79    183.48 o 
  -8   4   6    26011.86    26300.69    434.71 o 
  -7   4   6     9849.82     9780.76    218.63 o 
  -6   4   6     1566.92     1469.41     73.08 o 
  -5   4   6    16082.71    15793.21    237.75 o 
  -4   4   6    34670.32    34092.16    415.94 o 
  -3   4   6      599.29      534.36     23.60 o 
  -2   4   6    14682.93    14631.00    162.33 o 
  -1   4   6    25869.52    25614.47    238.83 o 
   0   4   6    13498.96    13745.47    192.59 o 
   1   4   6      529.00      572.18     28.39 o 
   2   4   6    17954.76    17641.04    333.09 o 
   3   4   6    13146.36    13460.92    320.48 o 
   4   4   6      170.86      147.91     21.74 o 
   5   4   6     9201.85     9273.69    303.24 o 
   6   4   6     9781.77    10183.77    332.51 o 
   7   4   6       32.54       44.29     33.99 o 
   8   4   6     3528.99     3462.47    154.60 o 
   9   4   6     4034.19     3978.21    171.43 o 
  10   4   6      464.76      392.56     56.71 o 
  11   4   6     1245.51     1130.34    111.04 o 
 -12   5   6     1858.01     1990.02    218.21 o 
 -11   5   6     3733.41     3681.60    179.01 o 
 -10   5   6    13505.76    14100.55    447.53 o 
  -9   5   6    10086.40    10445.81    272.31 o 
  -8   5   6       62.13      109.69     35.04 o 
  -7   5   6    17986.71    17620.96    321.93 o 
  -6   5   6    19807.68    19461.16    304.67 o 
  -5   5   6     2688.68     2584.38     78.02 o 
  -4   5   6    12544.16    12597.41    204.72 o 
  -3   5   6    40907.78    40434.16    430.91 o 
  -2   5   6    13213.07    12640.97    203.55 o 
  -1   5   6     3045.69     2989.91     61.13 o 
   0   5   6    31019.08    29964.47    406.14 o 
   1   5   6    28034.60    27887.59    554.26 o 
   2   5   6       80.94       69.16     16.54 o 
   3   5   6    15907.60    15867.77    435.62 o 
   4   5   6    22603.33    23100.54    507.21 o 
   5   5   6     1996.14     2114.60    108.42 o 
   6   5   6     8322.51     8145.64    232.16 o 
   7   5   6    20816.15    21995.85    498.62 o 
   8   5   6     3905.95     4014.29    175.31 o 
   9   5   6     1264.17     1154.45    110.84 o 
  10   5   6     8993.10     8932.78    325.40 o 
 -11   6   6     5291.08     5277.22    221.35 o 
 -10   6   6      225.02      221.52     55.07 o 
  -9   6   6     5545.84     5843.25    190.19 o 
  -8   6   6    13776.80    14385.00    302.95 o 
  -7   6   6     3378.38     3557.40    129.38 o 
  -6   6   6     1585.66     1575.00     75.13 o 
  -5   6   6    19816.06    19871.39    329.17 o 
  -4   6   6    13339.71    13447.78    245.43 o 
  -3   6   6        3.89       53.48     29.26 o 
  -2   6   6    20561.86    20751.08    342.73 o 
  -1   6   6    22609.34    22375.99    277.82 o 
   0   6   6     3065.53     3056.75     84.46 o 
   1   6   6     8708.25     8470.17    187.37 o 
   2   6   6    21711.89    21484.52    537.00 o 
   3   6   6     3426.51     3651.30    124.38 o 
   4   6   6     1371.61     1430.49     67.14 o 
   5   6   6    16531.01    17065.57    549.62 o 
   6   6   6     7941.43     8343.49    585.36 o 
   7   6   6       76.37       28.42     47.97 o 
   8   6   6     6564.16     6719.73    269.81 o 
   9   6   6     7663.60     7383.22    293.78 o 
 -11   7   6      172.93      178.52     99.37 o 
 -10   7   6     3591.36     3966.71    322.85 o 
  -9   7   6     3913.32     4006.03    198.69 o 
  -8   7   6       23.68       73.98     52.78 o 
  -7   7   6     2894.36     2946.42    215.72 o 
  -6   7   6     5909.10     5818.33    188.70 o 
  -5   7   6     2319.89     2255.14     87.72 o 
  -4   7   6      882.08      929.19     60.09 o 
  -3   7   6     6920.81     6915.04    177.66 o 
  -2   7   6     3802.54     3704.08    111.03 o 
  -1   7   6      253.95      230.34     24.41 o 
   0   7   6     2701.51     2614.44     81.73 o 
   1   7   6     4344.21     4236.76    116.69 o 
   2   7   6     1040.40     1114.77     67.99 o 
   3   7   6      490.43      503.56     70.23 o 
   4   7   6     2278.33     2383.05    118.03 o 
   5   7   6     1062.96     1100.72     84.26 o 
   6   7   6      387.25      230.24     71.74 o 
   7   7   6      400.54      568.47    102.03 o 
   8   7   6      588.46      599.36     91.09 o 
   9   7   6       18.63       -2.53     51.78 o 
 -10   8   6      169.09      221.28    126.51 o 
  -9   8   6      190.27      186.09     68.07 o 
  -8   8   6      960.29      827.46     88.97 o 
  -7   8   6      666.56      736.03     74.58 o 
  -6   8   6       32.70        9.17     31.80 o 
  -5   8   6      920.76      886.13     56.36 o 
  -4   8   6     1062.17     1061.80     66.24 o 
  -3   8   6      595.61      593.79     48.78 o 
  -2   8   6     1747.51     1784.65     79.62 o 
  -1   8   6     1612.33     1732.36     65.31 o 
   0   8   6      257.00      249.27     30.53 o 
   1   8   6       22.86      -13.75     30.07 o 
   2   8   6     1778.91     1741.71     98.10 o 
   3   8   6      642.83      582.67     60.61 o 
   4   8   6       11.11      -36.39     57.21 o 
   5   8   6      412.21      402.91     71.21 o 
   6   8   6      517.19      277.90     56.82 o 
   7   8   6      313.34      256.09     75.25 o 
   8   8   6      173.44      175.79     71.34 o 
  -9   9   6     3243.30     2956.33    377.91 o 
  -8   9   6        7.90       39.71     43.97 o 
  -7   9   6     5154.13     5089.28    177.16 o 
  -6   9   6     6956.19     6869.47    201.17 o 
  -5   9   6      249.52      192.25     37.78 o 
  -4   9   6     4864.89     4879.78    171.73 o 
  -3   9   6    10246.47     9848.30    283.78 o 
  -2   9   6     3648.55     3473.42    193.94 o 
  -1   9   6     2329.36     2205.06    148.10 o 
   0   9   6    10486.48    10489.31    238.61 o 
   1   9   6     6868.88     7101.30    224.56 o 
   2   9   6        0.34       10.45     35.60 o 
   3   9   6     8660.14     8611.72    252.57 o 
   4   9   6     8757.52     9187.54    313.98 o 
   5   9   6      605.02      664.55    117.67 o 
   6   9   6     3591.92     3929.57    249.43 o 
   7   9   6     8492.25     8960.91    395.43 o 
   8   9   6     1535.62     1442.15    260.53 o 
  -8  10   6     8697.55     9941.64    716.25 o 
  -7  10   6     2628.42     2717.80    150.93 o 
  -6  10   6     2629.41     2709.47    144.01 o 
  -5  10   6    12874.51    13027.07    417.91 o 
  -4  10   6     6571.75     6568.66    242.51 o 
  -3  10   6      827.98      890.96     90.38 o 
  -2  10   6    13063.20    13472.34    420.97 o 
  -1  10   6    16091.68    16293.64    504.71 o 
   0  10   6      451.70      320.12     53.36 o 
   1  10   6     7564.57     7783.56    389.50 o 
   2  10   6    15721.28    16232.59    338.38 o 
   3  10   6     4904.08     5031.12    202.62 o 
   4  10   6     3316.06     3236.16    191.62 o 
   5  10   6    14983.44    15556.46    613.66 o 
   6  10   6     8005.02     7917.87    673.52 o 
   7  10   6       45.90      110.88    115.70 o 
  -7  11   6     4889.54     4818.29    453.07 o 
  -6  11   6     9169.03     9832.37    296.96 o 
  -5  11   6     1900.97     1913.21    136.69 o 
  -4  11   6     3520.14     3822.44    189.58 o 
  -3  11   6    10817.87    10856.43    388.21 o 
  -2  11   6     6875.29     7364.57    313.18 o 
  -1  11   6      688.23      732.42    100.63 o 
   0  11   6     8867.93     9649.81    442.96 o 
   1  11   6     8008.96     8330.57    298.65 o 
   2  11   6      227.64      171.05     56.05 o 
   3  11   6     3482.51     3360.43    169.24 o 
   4  11   6     9208.53     9431.29    354.36 o 
   5  11   6      715.01      570.28     89.14 o 
  -5  12   6     2228.98     2389.96    293.07 o 
  -4  12   6      405.38      434.78    133.94 o 
  -3  12   6       22.44      124.20     69.40 o 
  -2  12   6     1448.06     1675.62    155.97 o 
  -1  12   6     2192.64     2200.92    176.78 o 
   0  12   6       12.70       51.05    103.16 o 
   1  12   6     1300.69     1317.55    211.21 o 
   2  12   6     1946.33     1797.29    255.51 o 
   3  12   6      366.80      419.63    168.75 o 
 -12   1   7     5934.75     6074.01    382.27 o 
 -11   1   7     4983.34     4573.36    570.95 o 
 -10   1   7      365.61      279.51     86.17 o 
  -9   1   7     5708.52     5825.51    247.63 o 
  -8   1   7    13703.39    12793.41    317.64 o 
  -7   1   7      840.52      842.29     71.41 o 
  -6   1   7     4845.19     4869.66    214.19 o 
  -5   1   7    16825.19    16911.76    280.95 o 
  -4   1   7     7311.36     7190.56    129.06 o 
  -3   1   7       26.21       39.18     13.82 o 
  -2   1   7    12690.33    12791.67    220.17 o 
  -1   1   7    14440.12    14608.36    171.09 o 
   0   1   7     1487.20     1549.90     48.89 o 
   1   1   7     8661.99     8915.93    145.65 o 
   2   1   7    17675.03    18133.47    328.87 o 
   3   1   7     3954.13     3788.81    111.00 o 
   4   1   7     2187.27     2273.73     93.56 o 
   5   1   7     7360.05     7515.68    161.26 o 
   6   1   7     3978.28     3951.97    101.57 o 
   7   1   7      203.95      191.92     34.04 o 
   8   1   7     2213.87     2317.27    109.94 o 
   9   1   7     1673.21     1590.99    105.56 o 
  10   1   7      474.12      453.25     69.60 o 
  11   1   7     1358.40     1186.51    114.13 o 
 -12   2   7      402.57      342.47     90.34 o 
 -11   2   7     4886.77     5015.78    261.23 o 
 -10   2   7    13257.38    13521.35    739.87 o 
  -9   2   7     2807.01     2585.33    141.76 o 
  -8   2   7     6193.22     5813.87    208.00 o 
  -7   2   7    26962.90    26305.22    376.90 o 
  -6   2   7     9843.95     9999.89    168.82 o 
  -5   2   7      822.20      831.52     32.59 o 
  -4   2   7    37833.16    36790.04    396.52 o 
  -3   2   7    39101.09    38394.89    408.83 o 
  -2   2   7     2482.81     2628.53     66.48 o 
  -1   2   7    23481.60    23677.35    261.07 o 
   0   2   7    60399.61    60228.12    788.57 o 
   1   2   7    22395.26    23285.20    320.07 o 
   2   2   7    13338.40    14179.97    228.82 o 
   3   2   7    61263.81    61072.38    786.05 o 
   4   2   7    23326.38    22979.60    458.92 o 
   5   2   7        7.84       30.03     28.63 o 
   6   2   7    16338.15    16114.28    302.24 o 
   7   2   7    23022.30    22994.67    367.10 o 
   8   2   7     2493.04     2383.74    114.91 o 
   9   2   7     3780.91     3775.08    151.52 o 
  10   2   7    14655.38    14188.71    358.64 o 
  11   2   7     6588.46     6818.89    394.05 o 
 -12   3   7     9910.06    11066.64    424.39 o 
 -11   3   7    10064.67    10328.49    425.23 o 
 -10   3   7        0.14        4.75     34.08 o 
  -9   3   7    11615.96    11381.21    265.34 o 
  -8   3   7    21217.73    20708.50    365.45 o 
  -7   3   7     1976.24     2018.30     83.46 o 
  -6   3   7    12297.93    12058.49    212.03 o 
  -5   3   7    31326.03    30610.16    355.36 o 
  -4   3   7    23335.77    22774.29    308.88 o 
  -3   3   7      774.13      683.58     27.39 o 
  -2   3   7    41768.11    40826.86    388.35 o 
  -1   3   7    46996.54    47201.42    478.03 o 
   0   3   7     1437.21     1479.13     47.58 o 
   1   3   7    32131.47    32639.38    551.16 o 
   2   3   7    51071.35    52427.89    591.86 o 
   3   3   7     5614.59     5370.45    143.95 o 
   4   3   7     6426.02     6744.30    156.85 o 
   5   3   7    27694.38    28148.53    581.26 o 
   6   3   7    10327.28    10156.64    232.62 o 
   7   3   7      105.65      134.51     30.65 o 
   8   3   7     9017.40     8707.15    235.02 o 
   9   3   7     9689.51     9623.89    360.00 o 
  10   3   7      669.71      621.69     68.29 o 
  11   3   7     3647.55     3756.76    282.85 o 
 -12   4   7      313.19      334.70     71.43 o 
 -11   4   7     1580.47     1680.10    116.77 o 
 -10   4   7     6893.76     6963.76    246.03 o 
  -9   4   7     2075.95     1862.17    101.42 o 
  -8   4   7     1191.50     1255.69     84.46 o 
  -7   4   7    11290.52    10778.16    214.07 o 
  -6   4   7     6952.73     7014.75    155.60 o 
  -5   4   7        3.22       -0.02     16.24 o 
  -4   4   7    11848.54    11734.86    171.95 o 
  -3   4   7    17522.68    17164.84    199.22 o 
  -2   4   7     4299.39     4215.00     71.79 o 
  -1   4   7     5259.99     5271.37    131.63 o 
   0   4   7    20269.69    19835.74    359.69 o 
   1   4   7    12456.28    12474.33    184.31 o 
   2   4   7     1501.02     1625.11     70.09 o 
   3   4   7    12851.64    13007.33    232.35 o 
   4   4   7    14352.77    14796.20    465.36 o 
   5   4   7      211.90      269.56     54.58 o 
   6   4   7     3602.42     3707.30    147.24 o 
   7   4   7     7906.62     8211.55    315.20 o 
   8   4   7     1316.50     1151.15     87.25 o 
   9   4   7      568.51      451.56     60.26 o 
  10   4   7     3984.32     3936.03    203.13 o 
 -12   5   7        4.80       78.38     74.34 o 
 -11   5   7      183.14       60.16     62.39 o 
 -10   5   7      562.77      430.24     57.10 o 
  -9   5   7      365.72      418.85     52.32 o 
  -8   5   7       39.65       80.39     32.72 o 
  -7   5   7     1343.07     1246.09     69.36 o 
  -6   5   7     1132.07     1148.27     68.23 o 
  -5   5   7     1288.73     1172.79     62.17 o 
  -4   5   7     1591.44     1672.73     59.02 o 
  -3   5   7     3768.71     3732.31     78.16 o 
  -2   5   7     2063.29     2076.21     52.31 o 
  -1   5   7        2.97       13.23     11.17 o 
   0   5   7     1653.50     1648.69     51.93 o 
   1   5   7     2475.29     2581.58     94.48 o 
   2   5   7     1035.19     1045.97     48.29 o 
   3   5   7       19.98       30.75     22.11 o 
   4   5   7     1459.78     1307.50     67.77 o 
   5   5   7     1403.72     1397.35     77.13 o 
   6   5   7      363.89      373.98     82.65 o 
   7   5   7       74.96      106.82     58.29 o 
   8   5   7      936.41      851.48     95.71 o 
   9   5   7      288.15      276.90    107.96 o 
  10   5   7        2.70       34.31    110.23 o 
 -11   6   7      733.00      700.33     94.58 o 
 -10   6   7     2267.54     2237.51    135.59 o 
  -9   6   7     1485.13     1515.67     95.13 o 
  -8   6   7      719.86      669.57     59.77 o 
  -7   6   7     2831.14     2914.18    116.58 o 
  -6   6   7     2901.39     2726.31    178.67 o 
  -5   6   7       12.34       10.86     24.14 o 
  -4   6   7     1686.52     1772.01     78.56 o 
  -3   6   7     6648.12     6722.06    155.73 o 
  -2   6   7      555.06      621.23     37.87 o 
  -1   6   7      586.41      568.20     35.72 o 
   0   6   7     7001.09     6940.15    138.32 o 
   1   6   7     3907.59     3832.21    174.40 o 
   2   6   7     1645.25     1565.18    107.71 o 
   3   6   7    10600.86    10739.66    241.88 o 
   4   6   7     3467.84     3408.89    130.15 o 
   5   6   7       83.96      114.92     32.94 o 
   6   6   7     4250.55     4334.87    277.78 o 
   7   6   7     4963.74     5351.27    331.09 o 
   8   6   7      331.81      264.48     61.01 o 
   9   6   7     2081.62     2181.78    156.62 o 
 -11   7   7     7136.69     6610.89    584.86 o 
 -10   7   7      537.89      464.00     86.99 o 
  -9   7   7     6997.70     7020.11    238.13 o 
  -8   7   7    14732.97    14679.56    393.03 o 
  -7   7   7     2168.04     2063.44    128.05 o 
  -6   7   7     3910.98     3964.64    189.68 o 
  -5   7   7    16171.24    16413.00    278.25 o 
  -4   7   7    10221.23    10453.92    219.18 o 
  -3   7   7       80.95      110.31     27.64 o 
  -2   7   7    12014.31    11967.29    226.69 o 
  -1   7   7    16562.30    16886.64    238.05 o 
   0   7   7     1319.41     1355.30     59.56 o 
   1   7   7     9024.77     9009.11    187.28 o 
   2   7   7    18602.79    18943.44    349.15 o 
   3   7   7     3147.14     3086.72    122.40 o 
   4   7   7     4890.94     4916.68    175.26 o 
   5   7   7    11701.34    11983.34    299.60 o 
   6   7   7     5045.67     5184.13    222.65 o 
   7   7   7      741.67      766.78    106.74 o 
   8   7   7     6403.21     5961.41    263.88 o 
   9   7   7     4911.50     4670.31    469.77 o 
 -10   8   7    11031.48    12206.03    789.50 o 
  -9   8   7     6697.12     7224.12    280.76 o 
  -8   8   7      380.45      489.69     97.71 o 
  -7   8   7    11743.11    11667.12    301.18 o 
  -6   8   7    13974.87    13864.52    323.16 o 
  -5   8   7      996.39      965.30     61.82 o 
  -4   8   7     6478.29     6727.03    176.60 o 
  -3   8   7    18476.08    19267.42    305.86 o 
  -2   8   7     6776.04     6833.95    177.68 o 
  -1   8   7     1850.58     1936.12     82.87 o 
   0   8   7    18112.35    18090.72    282.15 o 
   1   8   7     6646.08     6691.67    184.41 o 
   2   8   7      234.39      234.73     39.08 o 
   3   8   7    14121.07    14371.43    422.20 o 
   4   8   7     7423.62     7189.12    265.67 o 
   5   8   7      293.05      200.36     60.21 o 
   6   8   7     5006.80     5009.75    274.94 o 
   7   8   7     6227.09     6190.45    314.74 o 
   8   8   7     1589.03     1681.10    170.11 o 
  -9   9   7     2678.20     3328.94    283.24 o 
  -8   9   7     2602.58     2866.74    151.86 o 
  -7   9   7      598.78      575.70     58.01 o 
  -6   9   7     2076.75     2144.71    119.71 o 
  -5   9   7     5893.75     5889.90    163.47 o 
  -4   9   7     2345.59     2250.80    105.75 o 
  -3   9   7      690.48      669.19     61.93 o 
  -2   9   7     5618.98     5664.79    205.29 o 
  -1   9   7     4686.08     4723.47    225.15 o 
   0   9   7       98.65      131.63     41.30 o 
   1   9   7     5729.06     5918.84    194.79 o 
   2   9   7     6138.97     6208.50    206.42 o 
   3   9   7      252.70      189.49     42.97 o 
   4   9   7     3415.59     3359.30    186.61 o 
   5   9   7     6438.26     6427.73    320.65 o 
   6   9   7     1493.16     1374.33    149.87 o 
   7   9   7      358.47      496.50     98.57 o 
  -8  10   7      182.75       46.91     99.69 o 
  -7  10   7       17.79      -35.77     40.44 o 
  -6  10   7     1249.00     1119.15    112.82 o 
  -5  10   7      236.55      215.96     74.33 o 
  -4  10   7      291.38      186.03     52.69 o 
  -3  10   7      158.58      211.22     47.38 o 
  -2  10   7      554.91      419.56     72.10 o 
  -1  10   7      489.13      422.70     83.67 o 
   0  10   7       35.10       85.14     38.01 o 
   1  10   7       31.46       48.88     66.43 o 
   2  10   7      695.12      614.19     83.23 o 
   3  10   7      359.41      242.46     66.36 o 
   4  10   7      234.03      169.83     61.26 o 
   5  10   7       18.98       41.05     50.58 o 
   6  10   7        2.52      -53.09     72.10 o 
  -7  11   7       21.68       25.82     71.92 o 
  -6  11   7     1989.08     2168.05    171.51 o 
  -5  11   7     2532.97     2335.17    153.70 o 
  -4  11   7     1108.19      841.84    107.32 o 
  -3  11   7      527.93      430.06     79.21 o 
  -2  11   7     3999.82     4023.62    228.83 o 
  -1  11   7     3099.01     3092.02    201.41 o 
   0  11   7        0.56      -90.97     90.97 o 
   1  11   7     4206.01     4530.02    268.29 o 
   2  11   7     5093.35     5062.04    236.95 o 
   3  11   7      224.76      151.97     82.02 o 
   4  11   7     1029.55      846.55    110.46 o 
   5  11   7     2807.50     2637.79    327.86 o 
  -4  12   7     4241.47     4568.47    428.83 o 
  -3  12   7     8815.61     8807.44    623.48 o 
  -2  12   7     2164.14     2346.07    181.90 o 
  -1  12   7     1486.45     1494.85    146.36 o 
   0  12   7     9807.97    11018.33    534.63 o 
   1  12   7     6182.33     6181.04    311.47 o 
   2  12   7      385.00      190.22     86.69 o 
   3  12   7     6673.24     6750.27    641.14 o 
 -12   0   8    15091.73    15601.91    897.13 o 
 -11   0   8     5492.21     4973.94    449.23 o 
 -10   0   8     1028.60      921.35    175.97 o 
  -9   0   8    19399.84    16767.53    806.22 o 
  -8   0   8    23107.20    23491.79   1471.38 o 
  -7   0   8     3181.97     2981.11    140.83 o 
  -6   0   8    18303.84    17915.53    408.58 o 
  -5   0   8    50879.82    50112.79    773.91 o 
  -4   0   8    25146.74    24695.42    479.09 o 
  -3   0   8     7907.65     7746.02    170.58 o 
  -2   0   8    63731.50    64487.72   1230.37 o 
  -1   0   8    48887.95    50422.06    842.60 o 
   0   0   8      585.00      573.02     37.06 o 
   1   0   8    40645.66    40685.44   1627.12 o 
   2   0   8    39663.35    40357.65   1042.25 o 
   3   0   8     9218.87     9169.39    320.06 o 
   4   0   8     5961.69     5772.56    206.49 o 
   5   0   8    19017.20    18945.00    452.83 o 
   6   0   8    13079.35    11824.12    348.41 o 
   7   0   8      918.51      906.17     67.90 o 
   8   0   8    11221.10    10880.93    356.57 o 
   9   0   8     6040.49     5639.03    330.80 o 
  10   0   8      486.56      399.01    102.32 o 
 -12   1   8       48.66      183.92     94.41 o 
 -11   1   8     7064.61     7307.49    396.04 o 
 -10   1   8     8496.77     7833.39    387.62 o 
  -9   1   8      630.16      684.62     84.28 o 
  -8   1   8     8611.19     8348.69    278.27 o 
  -7   1   8    22979.58    23584.07    639.96 o 
  -6   1   8    12624.23    12798.62    347.75 o 
  -5   1   8     2599.91     2432.65     61.59 o 
  -4   1   8    31959.75    30796.78    481.40 o 
  -3   1   8    46126.10    45617.89    523.34 o 
  -2   1   8       81.24       89.61     15.68 o 
  -1   1   8    33099.28    34048.76    374.03 o 
   0   1   8    60769.55    61336.87    696.25 o 
   1   1   8    16082.35    16378.71    234.48 o 
   2   1   8     3336.87     3335.34    114.99 o 
   3   1   8    42571.89    42305.00    592.21 o 
   4   1   8    17908.46    17422.62    396.49 o 
   5   1   8       51.97      127.88     29.70 o 
   6   1   8    14785.57    14468.19    338.83 o 
   7   1   8    15947.91    15616.94    336.33 o 
   8   1   8     1595.90     1561.15     90.93 o 
   9   1   8     3718.24     3552.33    159.31 o 
  10   1   8     8393.41     8272.17    299.32 o 
 -12   2   8      930.40      687.93    191.97 o 
 -11   2   8      540.84      544.08    115.51 o 
 -10   2   8      427.44      410.03     85.53 o 
  -9   2   8     3126.23     3030.97    199.95 o 
  -8   2   8     2272.80     2198.16    108.34 o 
  -7   2   8       50.62       -2.24     26.82 o 
  -6   2   8     5462.42     5168.54    121.28 o 
  -5   2   8     9156.05     8863.53    138.81 o 
  -4   2   8     1346.64     1319.31     51.47 o 
  -3   2   8     1045.39      961.92     38.03 o 
  -2   2   8    14888.21    15274.61    256.19 o 
  -1   2   8    11121.52    11490.65    160.96 o 
   0   2   8        8.26       40.79     14.96 o 
   1   2   8     3619.63     3606.32     95.70 o 
   2   2   8    18934.96    19163.28    256.61 o 
   3   2   8     1416.47     1472.89     56.64 o 
   4   2   8      870.73      950.54     44.77 o 
   5   2   8     6302.19     6436.38    171.52 o 
   6   2   8     2003.37     1950.28     94.23 o 
   7   2   8      110.94       44.87     31.52 o 
   8   2   8     1999.01     1904.49    103.03 o 
   9   2   8     1157.16     1235.55     88.50 o 
  10   2   8        0.29       47.93     58.89 o 
  11   2   8      231.82       56.60     93.81 o 
 -12   3   8      166.23      234.40    218.54 o 
 -11   3   8      317.07      300.88     72.22 o 
 -10   3   8      480.92      465.76     64.37 o 
  -9   3   8       26.78        5.72     37.17 o 
  -8   3   8      976.20      809.47     62.61 o 
  -7   3   8      946.79     1036.79     61.29 o 
  -6   3   8       65.93       58.68     22.18 o 
  -5   3   8        2.92        6.13     15.27 o 
  -4   3   8     2812.79     2801.36     64.32 o 
  -3   3   8       65.21       64.82     12.43 o 
  -2   3   8     1875.99     2030.73     46.95 o 
  -1   3   8     2808.31     2960.06     64.92 o 
   0   3   8     1113.13     1133.31     37.69 o 
   1   3   8      101.22      128.25     22.81 o 
   2   3   8     5574.28     5840.39    122.56 o 
   3   3   8     2430.86     2459.43     86.67 o 
   4   3   8      502.35      519.64     43.38 o 
   5   3   8     1961.70     1887.63     97.42 o 
   6   3   8     4696.60     4655.57    166.87 o 
   7   3   8     1454.02     1456.17     88.09 o 
   8   3   8       20.22       92.55     41.85 o 
   9   3   8     1176.95     1283.36     93.14 o 
  10   3   8     2833.46     2792.20    137.98 o 
  11   3   8      256.61      379.21    153.64 o 
 -12   4   8     7517.80     7909.15    357.61 o 
 -11   4   8     4862.50     4814.34    239.12 o 
 -10   4   8       23.69       52.01     42.53 o 
  -9   4   8     7411.26     7431.70    214.30 o 
  -8   4   8    14941.36    14837.49    297.59 o 
  -7   4   8     1859.44     1899.71     81.41 o 
  -6   4   8     2352.27     2474.54     96.06 o 
  -5   4   8    18442.49    18746.31    292.69 o 
  -4   4   8     7063.41     7032.87    108.69 o 
  -3   4   8     1879.39     1903.69     50.16 o 
  -2   4   8    12044.74    12418.51    173.30 o 
  -1   4   8     9733.42     9890.64    132.83 o 
   0   4   8       10.30       22.32     15.71 o 
   1   4   8    13143.42    13019.42    301.70 o 
   2   4   8    13422.41    13490.31    253.38 o 
   3   4   8       25.92       53.68     28.85 o 
   4   4   8     2584.85     2766.46    109.70 o 
   5   4   8    13784.08    14225.04    649.66 o 
   6   4   8     1230.49     1237.07     88.43 o 
   7   4   8     3722.27     4049.97    167.84 o 
   8   4   8     6263.51     6310.18    205.09 o 
   9   4   8     2930.45     2904.96    142.91 o 
  10   4   8      139.64      115.33     62.73 o 
 -12   5   8       11.66      -49.98     68.35 o 
 -11   5   8     5158.04     5573.14    222.04 o 
 -10   5   8    10806.34    11173.26    283.24 o 
  -9   5   8     2900.39     2901.58    128.96 o 
  -8   5   8     4530.97     4513.72    183.10 o 
  -7   5   8    17414.46    17456.24    296.35 o 
  -6   5   8    11759.59    11751.20    259.69 o 
  -5   5   8       56.45       65.21     22.47 o 
  -4   5   8    23756.64    23247.64    297.95 o 
  -3   5   8    24715.96    24189.15    355.78 o 
  -2   5   8       30.02       23.60     12.18 o 
  -1   5   8    21890.79    21690.78    244.90 o 
   0   5   8    33637.51    33144.43    419.09 o 
   1   5   8     5279.01     5279.86    176.80 o 
   2   5   8    11693.33    11263.78    240.68 o 
   3   5   8    26054.95    26499.91    627.11 o 
   4   5   8    12159.82    12469.23    477.39 o 
   5   5   8     1741.19     1695.78    109.54 o 
   6   5   8    20594.48    20295.07    467.70 o 
   7   5   8    14017.06    14488.86    454.14 o 
   8   5   8      322.33      208.38     57.60 o 
   9   5   8     6120.31     6029.27    260.26 o 
  10   5   8    13428.30    12574.44    725.90 o 
 -11   6   8     1953.64     2015.65    164.47 o 
 -10   6   8      560.36      525.05     86.06 o 
  -9   6   8     8465.55     8571.78    260.72 o 
  -8   6   8     8198.96     8427.53    245.81 o 
  -7   6   8      166.25      120.00     55.14 o 
  -6   6   8     6351.89     6155.10    267.24 o 
  -5   6   8    15392.83    15194.79    257.85 o 
  -4   6   8     4031.58     4161.50    124.88 o 
  -3   6   8     6634.56     6279.97    152.74 o 
  -2   6   8    20160.85    20210.59    267.64 o 
  -1   6   8     8002.10     8007.09    153.40 o 
   0   6   8     1482.16     1346.91     57.04 o 
   1   6   8    23210.98    22875.83    364.45 o 
   2   6   8    11440.58    11449.11    250.58 o 
   3   6   8      341.84      352.58     44.74 o 
   4   6   8    10756.03    11107.21    429.45 o 
   5   6   8    14075.37    14170.36    290.43 o 
   6   6   8     2389.50     2389.01    128.38 o 
   7   6   8     2838.51     2788.30    193.77 o 
   8   6   8    10949.89    10908.98    358.20 o 
   9   6   8     5994.38     5920.64    264.36 o 
 -10   7   8     2486.88     2646.71    169.12 o 
  -9   7   8     1311.03     1376.76    118.24 o 
  -8   7   8       62.72       72.19     41.55 o 
  -7   7   8     2670.02     2620.77    139.30 o 
  -6   7   8     2247.03     2179.07    102.99 o 
  -5   7   8      238.26      194.71     33.30 o 
  -4   7   8     1150.37     1163.74     69.04 o 
  -3   7   8     1266.13     1341.76     71.32 o 
  -2   7   8      806.20      781.44     53.51 o 
  -1   7   8       78.99      112.49     26.20 o 
   0   7   8     2132.11     2114.30     76.48 o 
   1   7   8      620.17      604.11     45.11 o 
   2   7   8       18.00       25.30     25.64 o 
   3   7   8      842.41      897.06     68.87 o 
   4   7   8     1093.36     1134.96     79.75 o 
   5   7   8        7.43       36.74     35.78 o 
   6   7   8      809.48      838.85     91.71 o 
   7   7   8      633.24      741.62    149.93 o 
   8   7   8      122.32      -13.73     66.55 o 
 -10   8   8       10.84      -75.63     91.38 o 
  -9   8   8      270.58      348.51     67.54 o 
  -8   8   8      900.59      787.19     78.83 o 
  -7   8   8      489.88      604.01    109.43 o 
  -6   8   8      154.52      159.13     39.37 o 
  -5   8   8     1366.05     1369.31     73.92 o 
  -4   8   8     1268.24     1231.23     73.93 o 
  -3   8   8       22.47       50.62     27.10 o 
  -2   8   8     1310.56     1296.24     71.38 o 
  -1   8   8     1192.30     1113.56     71.87 o 
   0   8   8      164.34      214.01     29.72 o 
   1   8   8      684.66      697.23     59.27 o 
   2   8   8      462.02      538.76     53.20 o 
   3   8   8      275.35      188.59     46.79 o 
   4   8   8       12.81      -44.13     44.13 o 
   5   8   8       29.74       12.69     43.74 o 
   6   8   8      394.59      475.96     94.66 o 
   7   8   8       21.91       -7.56     70.69 o 
   8   8   8      115.49       78.04     83.97 o 
  -9   9   8      340.73      278.76     75.37 o 
  -8   9   8     1579.26     1507.75    110.97 o 
  -7   9   8     7778.61     7848.15    249.20 o 
  -6   9   8     2753.09     2805.58    139.58 o 
  -5   9   8      184.23      177.78     36.73 o 
  -4   9   8     8238.43     8320.30    209.24 o 
  -3   9   8     6414.40     6524.42    177.53 o 
  -2   9   8       59.43       17.29     40.21 o 
  -1   9   8     7199.48     7157.51    285.88 o 
   0   9   8     8821.03     8956.65    328.55 o 
   1   9   8     2561.19     2720.75    174.85 o 
   2   9   8     1378.43     1301.31    158.65 o 
   3   9   8     8529.18     7960.10    292.82 o 
   4   9   8     3829.82     3594.62    194.83 o 
   5   9   8      141.92      155.92     61.00 o 
   6   9   8     4540.97     4364.85    272.90 o 
   7   9   8     4758.69     5137.74    586.68 o 
  -8  10   8     5636.89     6070.66    359.24 o 
  -7  10   8        8.47       45.85     44.72 o 
  -6  10   8     7737.33     7668.96    322.83 o 
  -5  10   8    12447.38    12435.77    360.41 o 
  -4  10   8     1076.09     1146.95     98.70 o 
  -3  10   8     4494.88     4885.35    239.81 o 
  -2  10   8    18143.24    17919.84    510.67 o 
  -1  10   8     6078.38     6334.23    281.85 o 
   0  10   8     1482.64     1487.94    142.51 o 
   1  10   8    12308.79    13220.17    464.38 o 
   2  10   8    14329.00    14908.21    506.34 o 
   3  10   8      239.53      241.23     59.17 o 
   4  10   8     6897.57     6874.26    291.41 o 
   5  10   8    11845.79    12292.05    489.19 o 
   6  10   8     2062.48     2229.65    246.90 o 
  -7  11   8     6571.91     6371.37    499.55 o 
  -6  11   8     6243.69     6334.76    302.08 o 
  -5  11   8       62.34       56.74     59.94 o 
  -4  11   8     5067.49     5006.54    276.43 o 
  -3  11   8     7854.70     7801.02    327.81 o 
  -2  11   8     1013.76      925.68    111.31 o 
  -1  11   8     4783.66     5174.54    266.42 o 
   0  11   8     8090.61     8582.75    447.81 o 
   1  11   8     2551.04     2545.35    202.29 o 
   2  11   8      915.22      863.07    127.34 o 
   3  11   8     5581.48     5801.40    322.71 o 
   4  11   8     3391.73     2995.91    498.51 o 
   5  11   8       62.21       99.15    121.43 o 
  -4  12   8       35.13       12.42     69.04 o 
  -3  12   8      638.65      222.13     89.53 o 
  -2  12   8     2703.29     3281.53    381.24 o 
  -1  12   8      572.61      447.74    185.46 o 
   0  12   8      571.80      516.91    122.97 o 
   1  12   8     1969.34     2023.41    283.01 o 
   2  12   8     1422.10     1151.45    271.98 o 
 -12   1   9     4289.47     4640.72    603.62 o 
 -11   1   9     2477.58     2398.17    221.75 o 
 -10   1   9      441.22      424.06    101.12 o 
  -9   1   9     7665.86     7150.66    341.87 o 
  -8   1   9     4671.12     4558.06    175.47 o 
  -7   1   9      188.24      157.02     30.33 o 
  -6   1   9     5149.17     5383.34    129.17 o 
  -5   1   9     8493.81     8188.62    170.61 o 
  -4   1   9     4127.37     4144.59     80.81 o 
  -3   1   9     3411.96     3452.01     90.23 o 
  -2   1   9    10437.36    10372.31    173.44 o 
  -1   1   9     8336.01     8621.83    123.55 o 
   0   1   9      735.22      771.99     39.18 o 
   1   1   9    12046.86    12143.90    194.16 o 
   2   1   9     4965.26     4627.61    127.21 o 
   3   1   9      171.22      172.06     26.28 o 
   4   1   9     3538.70     3492.86    120.60 o 
   5   1   9     5205.74     5255.04    148.42 o 
   6   1   9     1152.22     1090.59     70.32 o 
   7   1   9      846.78      853.40     61.04 o 
   8   1   9     3197.07     3323.45    135.81 o 
   9   1   9     1299.48     1238.36    134.31 o 
  10   1   9      324.51      339.97     66.02 o 
 -12   2   9     1382.04     1394.90    183.20 o 
 -11   2   9    10338.45    10248.99    986.07 o 
 -10   2   9    11071.21    10215.46    449.70 o 
  -9   2   9      109.78      232.64     60.21 o 
  -8   2   9    13155.69    12729.06    285.16 o 
  -7   2   9    22362.60    22862.36    395.70 o 
  -6   2   9     3394.54     3338.49    101.58 o 
  -5   2   9     6772.51     6565.82    141.22 o 
  -4   2   9    44645.51    43631.82    493.62 o 
  -3   2   9    28336.71    27919.85    381.74 o 
  -2   2   9      201.44      215.91     23.24 o 
  -1   2   9    43850.47    43726.41    512.41 o 
   0   2   9    48817.34    48792.47    632.28 o 
   1   2   9     1512.41     1522.86     65.58 o 
   2   2   9    22799.53    23176.64    284.29 o 
   3   2   9    32004.09    31378.86    837.31 o 
   4   2   9    11014.75    10685.29    307.70 o 
   5   2   9     2802.60     2847.72    123.37 o 
   6   2   9    22969.96    22627.29    389.39 o 
   7   2   9    14553.62    14154.35    275.48 o 
   8   2   9      267.27      269.82     47.37 o 
   9   2   9     6802.23     7048.26    237.56 o 
  10   2   9    13837.68    14088.64    415.39 o 
 -12   3   9    11303.62    11538.90    624.77 o 
 -11   3   9     3948.00     4021.69    287.10 o 
 -10   3   9     2497.26     2465.19    170.17 o 
  -9   3   9    17350.13    17134.04    370.13 o 
  -8   3   9    15196.20    15020.72    294.68 o 
  -7   3   9       86.39       22.35     25.45 o 
  -6   3   9    12050.10    12077.52    224.79 o 
  -5   3   9    38037.79    37458.95    448.34 o 
  -4   3   9     4149.75     4043.09     85.00 o 
  -3   3   9    13057.96    12723.18    262.05 o 
  -2   3   9    47968.94    48273.60    543.30 o 
  -1   3   9    20062.93    20419.42    246.36 o 
   0   3   9     2815.64     2887.29     60.79 o 
   1   3   9    30493.40    30431.51    425.29 o 
   2   3   9    17766.64    17329.75    458.70 o 
   3   3   9      418.81      436.85     35.72 o 
   4   3   9     9887.75     9411.86    352.82 o 
   5   3   9    14449.83    14714.02    519.46 o 
   6   3   9     2394.55     2513.27    122.35 o 
   7   3   9     2416.58     2459.38    114.64 o 
   8   3   9     9613.64     8848.64    242.76 o 
   9   3   9     4083.31     4077.90    164.79 o 
  10   3   9      560.72      392.61     65.06 o 
 -12   4   9      119.40       46.44    104.57 o 
 -11   4   9     4394.71     4516.25    227.56 o 
 -10   4   9     6840.90     6756.28    231.00 o 
  -9   4   9      415.46      443.46     51.92 o 
  -8   4   9     3601.56     3349.14    118.47 o 
  -7   4   9    11366.04    11377.86    221.39 o 
  -6   4   9     3627.70     3689.66    127.84 o 
  -5   4   9     1014.84     1023.32     42.36 o 
  -4   4   9    14354.02    14224.78    193.02 o 
  -3   4   9    10303.78    10341.74    154.54 o 
  -2   4   9      354.21      375.27     21.76 o 
  -1   4   9     8961.26     9023.75    139.84 o 
   0   4   9    13720.98    13976.77    179.33 o 
   1   4   9     2233.88     2210.84     69.96 o 
   2   4   9     2783.10     2911.04     87.71 o 
   3   4   9     8003.30     8189.70    181.60 o 
   4   4   9     2947.84     3005.98    106.31 o 
   5   4   9      396.90      388.38     55.15 o 
   6   4   9     3675.48     3775.47    234.04 o 
   7   4   9     3553.85     3917.27    235.34 o 
   8   4   9        3.66       24.75     72.83 o 
   9   4   9     1353.15     1294.89    116.98 o 
  10   4   9     2586.58     2894.68    374.63 o 
 -12   5   9        8.49      149.69    125.08 o 
 -11   5   9      110.83      108.72     39.06 o 
 -10   5   9      743.50      744.28     70.70 o 
  -9   5   9      273.44      178.94     41.98 o 
  -8   5   9        0.81        0.75     29.95 o 
  -7   5   9      551.55      511.08     44.69 o 
  -6   5   9     1975.92     1974.09     95.83 o 
  -5   5   9       16.09       47.78     21.29 o 
  -4   5   9      150.11       92.59     24.70 o 
  -3   5   9      323.69      343.70     37.14 o 
  -2   5   9      805.91      872.31     37.47 o 
  -1   5   9       35.43       42.57     11.90 o 
   0   5   9        3.48       18.92     12.70 o 
   1   5   9      393.87      393.93     42.38 o 
   2   5   9      347.51      313.16     48.73 o 
   3   5   9      690.37      647.01     59.32 o 
   4   5   9      414.60      429.91     49.77 o 
   5   5   9      443.85      442.62     62.67 o 
   6   5   9       73.83       80.92     43.09 o 
   7   5   9       45.53       49.45     50.09 o 
   8   5   9      139.85      189.03     60.88 o 
   9   5   9       54.24       94.37     81.06 o 
 -11   6   9     1915.98     1813.82    127.65 o 
 -10   6   9     2213.85     2229.43    135.65 o 
  -9   6   9       91.28      189.40     60.45 o 
  -8   6   9     3361.86     3110.73    162.38 o 
  -7   6   9     3381.39     3174.67    138.94 o 
  -6   6   9      290.26      298.75     45.35 o 
  -5   6   9     3126.87     3155.08    112.31 o 
  -4   6   9     8095.35     8098.73    171.05 o 
  -3   6   9     4119.89     4041.17    131.21 o 
  -2   6   9     1658.70     1560.24     69.77 o 
  -1   6   9    11937.93    11868.50    256.88 o 
   0   6   9    12254.03    12171.69    206.29 o 
   1   6   9      261.20      318.77     33.61 o 
   2   6   9     9294.63     9154.47    251.70 o 
   3   6   9    12706.24    12891.05    321.50 o 
   4   6   9     1177.50     1380.87    105.85 o 
   5   6   9     2036.71     2131.42    129.53 o 
   6   6   9    11531.44    12253.72    443.47 o 
   7   6   9     4021.26     4189.08    262.85 o 
   8   6   9        0.41      -38.42     52.59 o 
   9   6   9     3086.05     2972.59    266.71 o 
 -10   7   9      799.65      772.67     90.83 o 
  -9   7   9    10922.89    11068.76    347.86 o 
  -8   7   9     5492.87     5252.69    220.31 o 
  -7   7   9        5.39       63.40     41.91 o 
  -6   7   9    10154.55    10593.96    267.05 o 
  -5   7   9    10281.28    10513.79    213.66 o 
  -4   7   9     1454.36     1626.37     82.47 o 
  -3   7   9     9919.33     9884.02    211.58 o 
  -2   7   9    20093.98    20043.32    364.70 o 
  -1   7   9     6313.43     6421.43    176.46 o 
   0   7   9     2966.95     2970.30     94.38 o 
   1   7   9    23431.20    23153.32    366.10 o 
   2   7   9     9646.47     9843.21    241.31 o 
   3   7   9      636.96      632.86     61.05 o 
   4   7   9    14453.04    14826.73    583.17 o 
   5   7   9    13654.48    14011.17    388.15 o 
   6   7   9     1270.37     1215.19    110.67 o 
   7   7   9     4155.26     3921.03    242.40 o 
   8   7   9    10811.19    11267.89    537.75 o 
 -10   8   9     7175.17     6491.18    379.32 o 
  -9   8   9     1065.79     1381.57    107.18 o 
  -8   8   9     2752.81     2662.97    143.14 o 
  -7   8   9     9311.08     9544.33    246.96 o 
  -6   8   9     4087.08     4274.40    153.16 o 
  -5   8   9     1442.54     1490.36     77.37 o 
  -4   8   9    12724.74    12813.88    288.14 o 
  -3   8   9    11827.42    11939.62    247.25 o 
  -2   8   9       43.79       22.09     27.18 o 
  -1   8   9    13434.75    13664.42    292.13 o 
   0   8   9    16237.66    16316.01    328.84 o 
   1   8   9      625.34      659.11     57.47 o 
   2   8   9     8272.05     8158.56    260.39 o 
   3   8   9    15673.17    15213.89    389.18 o 
   4   8   9     3278.08     3525.71    159.23 o 
   5   8   9     1567.14     1555.56    152.92 o 
   6   8   9    11105.75    11492.01    469.75 o 
   7   8   9     7874.96     8000.29    366.62 o 
  -9   9   9     2903.25     3022.27    206.22 o 
  -8   9   9     1556.50     1537.58    112.41 o 
  -7   9   9      406.03      318.53     69.28 o 
  -6   9   9     5219.17     4924.98    187.50 o 
  -5   9   9     3953.56     4061.86    188.90 o 
  -4   9   9       35.56       50.41     28.07 o 
  -3   9   9     5302.88     5338.22    161.65 o 
  -2   9   9    10988.39    11358.04    310.03 o 
  -1   9   9     1448.19     1282.12    119.90 o 
   0   9   9     5515.00     5775.26    398.84 o 
   1   9   9    10039.18     9824.41    461.28 o 
   2   9   9     5510.36     5805.33    276.92 o 
   3   9   9      644.09      543.51    106.67 o 
   4   9   9     9099.59     9073.33    326.78 o 
   5   9   9     8455.50     8794.42    393.36 o 
   6   9   9      679.40      575.57    110.47 o 
   7   9   9     2642.99     2998.34    383.11 o 
  -8  10   9       20.57      -72.59     88.17 o 
  -7  10   9      105.99      351.98     91.26 o 
  -6  10   9      160.29      130.49     59.95 o 
  -5  10   9       25.66       35.93     41.50 o 
  -4  10   9       11.69       10.26     42.59 o 
  -3  10   9        5.56       72.49     60.02 o 
  -2  10   9       44.83       61.23     65.67 o 
  -1  10   9        8.03      103.99     51.64 o 
   0  10   9       12.60       19.12     66.19 o 
   1  10   9        2.07       17.03     58.52 o 
   2  10   9        3.24       30.18     58.48 o 
   3  10   9      681.80      794.36    118.18 o 
   4  10   9        9.60      129.73     64.53 o 
   5  10   9       73.90       19.53     69.22 o 
  -6  11   9     1139.53     1131.85    283.69 o 
  -5  11   9     3583.04     3712.02    195.91 o 
  -4  11   9      568.18      439.88     89.33 o 
  -3  11   9      958.09      854.54    122.68 o 
  -2  11   9     4271.14     4174.20    237.47 o 
  -1  11   9     2447.24     2606.89    190.73 o 
   0  11   9       76.45      -13.79     64.61 o 
   1  11   9     2565.27     2333.40    195.55 o 
   2  11   9     1546.69     1822.15    180.21 o 
   3  11   9        0.92      -42.49    112.10 o 
   4  11   9      583.69      448.76    152.52 o 
  -3  12   9     6779.18     6679.53    543.44 o 
  -2  12   9      285.82      203.17    115.51 o 
   2  12   9     1366.56     1281.34    289.45 o 
 -12   0  10    12235.83    11858.54    776.91 o 
 -11   0  10     3232.05     3486.56    375.70 o 
 -10   0  10     2061.68     2099.58    274.27 o 
  -9   0  10    21941.71    20411.99    911.35 o 
  -8   0  10    13977.75    13132.66    452.65 o 
  -7   0  10      228.50      337.11     70.28 o 
  -6   0  10    29576.88    28883.97    662.08 o 
  -5   0  10    39706.85    39175.85    611.53 o 
  -4   0  10     8624.25     8897.66    206.20 o 
  -3   0  10    17501.58    17802.00    376.00 o 
  -2   0  10    38122.92    38061.41    670.59 o 
  -1   0  10     8416.62     8594.66    264.88 o 
   0   0  10     4809.37     5039.44    132.44 o 
   1   0  10    20431.47    20813.35    434.00 o 
   2   0  10    17327.28    17045.82    474.05 o 
   3   0  10      401.71      389.75     64.54 o 
   4   0  10    12126.27    12259.60    813.82 o 
   5   0  10    12396.65    11844.65    359.30 o 
   6   0  10       27.15       99.64     52.75 o 
   7   0  10     7990.46     7870.75    298.22 o 
   8   0  10     7882.95     6723.91    362.79 o 
   9   0  10     1073.38     1022.16    209.01 o 
  10   0  10     4590.88     3910.90    292.33 o 
 -12   1  10     1264.33     1513.75    189.33 o 
 -11   1  10    10353.88     9801.16    703.59 o 
 -10   1  10     7187.09     7744.35    391.36 o 
  -9   1  10        1.47       58.00    131.98 o 
  -8   1  10    12163.17    12204.82    284.27 o 
  -7   1  10    24947.71    24296.93    373.57 o 
  -6   1  10     6197.45     6137.62    161.42 o 
  -5   1  10    11730.45    11416.01    193.09 o 
  -4   1  10    35463.05    35233.68    425.97 o 
  -3   1  10    19244.62    19320.01    284.34 o 
  -2   1  10     1772.62     1928.72     66.24 o 
  -1   1  10    24252.88    24400.28    277.45 o 
   0   1  10    23526.37    23293.02    317.77 o 
   1   1  10      253.03      251.55     25.42 o 
   2   1  10    13567.74    13186.07    340.27 o 
   3   1  10    22303.23    22287.57    370.80 o 
   4   1  10     3337.33     3383.27    120.71 o 
   5   1  10     2778.97     2725.65    139.75 o 
   6   1  10    17178.53    16256.72    315.87 o 
   7   1  10     4495.14     4375.39    140.12 o 
   8   1  10     1062.22      990.64    100.36 o 
   9   1  10     8447.99     8193.13    296.71 o 
  10   1  10     5484.91     5688.54    250.96 o 
 -12   2  10     2747.63     2528.85    242.47 o 
 -11   2  10      213.23      175.00    122.68 o 
 -10   2  10     1248.62     1075.11    218.32 o 
  -9   2  10     3761.39     3793.85    171.28 o 
  -8   2  10     2822.80     2843.51    121.96 o 
  -7   2  10      286.54      267.13     37.20 o 
  -6   2  10     5920.87     5748.92    155.66 o 
  -5   2  10     4390.55     4202.65     93.65 o 
  -4   2  10      501.61      480.15     31.59 o 
  -3   2  10     1707.91     1743.50     63.79 o 
  -2   2  10     4635.54     4657.12    115.22 o 
  -1   2  10     1189.36     1216.80     46.57 o 
   0   2  10      195.25      183.44     24.66 o 
   1   2  10     2012.60     2150.41     90.99 o 
   2   2  10     2238.48     2280.68     74.01 o 
   3   2  10       83.65      114.37     32.35 o 
   4   2  10     1511.90     1539.60     87.66 o 
   5   2  10      829.21     1006.04     75.92 o 
   6   2  10        2.38       25.35     34.42 o 
   7   2  10     1002.46      989.36     73.84 o 
   8   2  10     1095.19     1062.49     81.10 o 
   9   2  10       83.49       26.51     48.69 o 
  10   2  10      107.89        4.54     60.75 o 
 -12   3  10      475.34      557.31    155.24 o 
 -11   3  10      172.49      144.29     75.61 o 
 -10   3  10       76.96       47.44     53.43 o 
  -9   3  10      449.99      439.89     62.91 o 
  -8   3  10     1720.27     1646.32    107.05 o 
  -7   3  10      525.23      444.31     45.63 o 
  -6   3  10       48.68       50.78     30.93 o 
  -5   3  10     4167.35     4108.47     98.78 o 
  -4   3  10     6262.65     6217.42    127.66 o 
  -3   3  10       74.47      108.34     19.27 o 
  -2   3  10     2506.91     2576.15     63.13 o 
  -1   3  10     8482.30     8432.24    134.38 o 
   0   3  10     4372.39     4557.49     85.16 o 
   1   3  10      363.40      387.18     35.82 o 
   2   3  10     7928.77     7813.23    171.77 o 
   3   3  10     5051.26     4799.23    145.15 o 
   4   3  10     2953.22     2980.07    122.78 o 
   5   3  10     1656.07     1584.18     95.10 o 
   6   3  10     5578.13     5687.48    198.53 o 
   7   3  10     2406.42     2523.53    118.28 o 
   8   3  10        4.75       50.54     39.10 o 
   9   3  10     1655.92     1633.36    103.14 o 
 -12   4  10     4164.17     3960.31    409.81 o 
 -11   4  10     1672.94     1601.79    184.39 o 
 -10   4  10      923.82      907.47    134.37 o 
  -9   4  10     8026.24     7819.22    257.67 o 
  -8   4  10     4274.81     4104.44    140.78 o 
  -7   4  10     1376.53     1372.15     75.29 o 
  -6   4  10     8306.06     8357.84    227.81 o 
  -5   4  10    14780.81    14228.21    280.66 o 
  -4   4  10       58.69       58.73     12.84 o 
  -3   4  10    11939.64    11920.87    190.83 o 
  -2   4  10    10963.65    10908.24    156.38 o 
  -1   4  10     1183.49     1179.90     44.80 o 
   0   4  10     5580.73     5733.37    100.43 o 
   1   4  10    18172.05    17968.04    285.25 o 
   2   4  10     5024.18     4968.56    121.94 o 
   3   4  10       60.34       38.20     25.25 o 
   4   4  10    13447.29    13878.22    495.33 o 
   5   4  10    10359.45    10584.19    328.99 o 
   6   4  10        3.92       39.98     72.92 o 
   7   4  10     3408.75     3051.34    189.29 o 
   8   4  10     6106.12     5626.64    239.55 o 
   9   4  10      995.67      930.72    101.10 o 
  10   4  10     1171.16     1453.73    255.51 o 
 -11   5  10     6787.37     6504.24    352.67 o 
 -10   5  10     5992.47     6029.12    223.03 o 
  -9   5  10      158.93      204.33     41.99 o 
  -8   5  10    11622.56    11372.30    238.79 o 
  -7   5  10    16434.04    15871.00    339.18 o 
  -6   5  10     1467.62     1327.49     85.30 o 
  -5   5  10    12995.79    12937.67    265.45 o 
  -4   5  10    38539.05    37470.93    514.29 o 
  -3   5  10     5811.98     5747.87    154.55 o 
  -2   5  10     6490.17     6606.19    138.13 o 
  -1   5  10    32735.42    33279.17    414.73 o 
   0   5  10    22679.11    22824.96    270.50 o 
   1   5  10      717.54      688.58     47.44 o 
   2   5  10    22683.71    22371.27    423.90 o 
   3   5  10    28189.68    29114.03    860.40 o 
   4   5  10     6249.85     6487.47    244.97 o 
   5   5  10     5620.92     5978.72    221.24 o 
   6   5  10    21101.74    21247.99    630.46 o 
   7   5  10     8265.00     8940.28    305.08 o 
   8   5  10      272.12      308.01     67.57 o 
   9   5  10     9557.82     9260.53    516.02 o 
 -11   6  10      181.76      142.17     71.21 o 
 -10   6  10     2514.14     2411.86    142.11 o 
  -9   6  10     8602.59     8841.19    299.45 o 
  -8   6  10     2068.90     1961.56    115.38 o 
  -7   6  10     1579.72     1544.09     97.78 o 
  -6   6  10    15900.20    15306.73    328.44 o 
  -5   6  10    12428.57    12253.00    245.31 o 
  -4   6  10      137.79      136.38     25.68 o 
  -3   6  10    17996.70    17474.47    295.08 o 
  -2   6  10    19551.06    19446.40    352.11 o 
  -1   6  10     1485.49     1469.09    102.01 o 
   0   6  10    11344.10    11081.09    260.05 o 
   1   6  10    25356.20    25338.32    612.81 o 
   2   6  10     7997.44     8459.23    221.15 o 
   3   6  10     1205.10     1287.21     93.18 o 
   4   6  10    15428.95    15758.48    779.71 o 
   5   6  10    14756.81    15527.11    661.18 o 
   6   6  10      392.92      244.80     47.94 o 
   7   6  10     5793.81     6221.91    255.21 o 
   8   6  10     9707.26     9767.40    341.49 o 
 -11   7  10      666.30      695.34    192.80 o 
 -10   7  10     1305.57     1507.30    128.84 o 
  -9   7  10      295.05      327.71     55.49 o 
  -8   7  10      766.53      791.64     69.86 o 
  -7   7  10     1092.19     1003.08     83.12 o 
  -6   7  10      597.19      628.55     63.51 o 
  -5   7  10      176.70      221.00     33.31 o 
  -4   7  10     1475.04     1577.94     98.07 o 
  -3   7  10     1317.10     1387.98     82.48 o 
  -2   7  10        8.18       46.81     27.16 o 
  -1   7  10     1674.49     1693.86     89.73 o 
   0   7  10     1593.70     1540.15     85.08 o 
   1   7  10      255.08      226.31     50.37 o 
   2   7  10     1191.15     1292.92     85.90 o 
   3   7  10     2434.75     2601.85    123.72 o 
   4   7  10      633.37      694.14     68.12 o 
   5   7  10      700.39      732.53     88.05 o 
   6   7  10     1159.11     1002.68    104.61 o 
   7   7  10      446.01      386.89     80.59 o 
 -10   8  10        6.08       24.61    110.23 o 
  -9   8  10      406.43      402.23     64.57 o 
  -8   8  10      612.11      657.89     79.26 o 
  -7   8  10      253.44      225.70     46.58 o 
  -6   8  10      434.39      400.26     49.76 o 
  -5   8  10     1373.90     1478.47     85.34 o 
  -4   8  10      636.20      756.03     66.09 o 
  -3   8  10       96.73       53.32     29.38 o 
  -2   8  10      549.16      609.45     58.96 o 
  -1   8  10       60.40       52.42     29.25 o 
   0   8  10       13.28      -26.45     29.46 o 
   1   8  10       32.22       83.97     35.81 o 
   2   8  10      115.07      128.18     42.87 o 
   3   8  10        9.32       24.44     38.11 o 
   4   8  10       23.65       50.02     41.68 o 
   5   8  10       36.08       50.07     57.50 o 
   6   8  10        3.12      -29.56     82.90 o 
   7   8  10      116.61      199.67     89.21 o 
  -9   9  10        5.68       52.40     83.96 o 
  -8   9  10     3369.05     3253.40    181.85 o 
  -7   9  10     6783.00     7072.15    266.48 o 
  -6   9  10     1389.45     1414.04    100.89 o 
  -5   9  10     3211.67     3032.00    128.87 o 
  -4   9  10     9170.79     9217.86    249.66 o 
  -3   9  10     3603.27     3788.08    150.49 o 
  -2   9  10      467.50      369.16     62.76 o 
  -1   9  10     7708.98     7466.11    248.17 o 
   0   9  10     4762.45     4991.04    521.85 o 
   1   9  10      312.97      418.97    122.84 o 
   2   9  10     5807.63     5676.31    627.32 o 
   3   9  10     6993.77     7013.84    339.32 o 
   4   9  10     1890.69     2138.41    157.91 o 
   5   9  10     1587.41     1593.59    169.21 o 
   6   9  10     6185.89     6608.10    420.26 o 
  -7  10  10     1849.95     1563.77    147.52 o 
  -6  10  10    13439.24    14119.26    405.03 o 
  -5  10  10     9985.79    10013.25    390.04 o 
  -4  10  10       21.10        3.29     53.55 o 
  -3  10  10     9927.45    10456.75    377.09 o 
  -2  10  10    15122.08    15232.16    473.43 o 
  -1  10  10     1062.06     1004.09    111.38 o 
   0  10  10     4496.39     4361.60    310.27 o 
   1  10  10    15698.32    16799.65    668.56 o 
   2  10  10     6981.92     7563.59    356.97 o 
   3  10  10      545.63      396.06    145.87 o 
   4  10  10    11498.86    11985.29    470.09 o 
   5  10  10     9041.18     9233.07    713.72 o 
  -6  11  10      884.40      727.12    186.04 o 
  -5  11  10     1290.77      890.78    194.45 o 
  -4  11  10     7404.28     8179.79    345.03 o 
  -3  11  10     4201.59     4532.82    250.58 o 
  -2  11  10      380.69      210.26     69.07 o 
  -1  11  10     6038.14     6175.09    300.04 o 
   0  11  10     3714.00     3531.50    291.23 o 
   1  11  10       78.63      159.48     73.69 o 
   2  11  10     2775.98     2861.15    227.13 o 
   3  11  10     6024.57     6327.39    410.05 o 
 -12   1  11     2896.13     3004.73    260.47 o 
 -11   1  11      710.56      798.40    179.73 o 
 -10   1  11     1934.43     1844.26    178.31 o 
  -9   1  11     6761.25     6849.25    332.56 o 
  -8   1  11     3006.93     2719.14    121.52 o 
  -7   1  11      687.08      729.89     51.04 o 
  -6   1  11     6021.79     5740.53    138.62 o 
  -5   1  11     6362.81     6136.79    129.83 o 
  -4   1  11      105.04      104.86     23.23 o 
  -3   1  11     4748.56     4756.93    116.83 o 
  -2   1  11     8519.10     8735.91    186.44 o 
  -1   1  11     1937.67     2016.78     70.55 o 
   0   1  11     6692.45     6830.44    128.22 o 
   1   1  11     6041.36     5867.02    121.29 o 
   2   1  11     2257.32     2187.79     90.64 o 
   3   1  11     1139.63     1077.15     79.03 o 
   4   1  11     5811.27     5652.74    211.36 o 
   5   1  11     2751.35     2493.30    139.04 o 
   6   1  11      548.80      520.74     55.19 o 
   7   1  11     4830.94     4766.71    163.86 o 
   8   1  11     1959.02     1724.20    137.67 o 
   9   1  11       75.37       49.79     47.41 o 
  10   1  11     2292.58     2206.54    316.75 o 
 -12   2  11     3085.22     2675.37    250.25 o 
 -11   2  11    12276.39    13263.06    551.63 o 
 -10   2  11     5782.44     5738.54    322.79 o 
  -9   2  11     2325.27     2258.24    136.67 o 
  -8   2  11    19279.48    19387.70    424.30 o 
  -7   2  11    17432.23    17366.16    371.81 o 
  -6   2  11      856.30      840.97     87.55 o 
  -5   2  11    18860.32    18640.75    328.41 o 
  -4   2  11    38769.88    38082.16    670.84 o 
  -3   2  11     4594.77     4396.94    118.13 o 
  -2   2  11    12576.45    12801.12    218.62 o 
  -1   2  11    47501.82    47326.87    524.59 o 
   0   2  11    22576.03    22441.71    347.09 o 
   1   2  11     1290.10     1337.15     74.60 o 
   2   2  11    27239.66    26621.02    796.31 o 
   3   2  11    22763.76    22977.13    396.65 o 
   4   2  11     1388.31     1388.08     87.50 o 
   5   2  11    11277.79    11018.64    333.55 o 
   6   2  11    21530.71    20799.48    525.86 o 
   7   2  11     7122.79     6804.20    233.26 o 
   8   2  11     1788.72     1862.43    119.22 o 
   9   2  11    14519.45    13814.69    407.89 o 
  10   2  11     7325.44     6658.27    531.72 o 
 -12   3  11     6171.04     6321.37    536.94 o 
 -11   3  11      415.49      372.14     95.27 o 
 -10   3  11     6425.79     6212.93    284.95 o 
  -9   3  11    14447.87    14412.84    366.23 o 
  -8   3  11     4871.59     4965.79    166.72 o 
  -7   3  11     1842.83     1928.36     84.13 o 
  -6   3  11    18110.64    18062.60    293.35 o 
  -5   3  11    14246.04    14058.01    216.44 o 
  -4   3  11      184.20      217.30     25.01 o 
  -3   3  11    16402.67    16524.11    257.97 o 
  -2   3  11    23547.02    23342.70    277.83 o 
  -1   3  11      326.08      342.00     26.71 o 
   0   3  11    11129.98    11133.64    195.10 o 
   1   3  11    22466.79    22434.53    345.91 o 
   2   3  11     1688.84     1704.57     76.51 o 
   3   3  11     1144.15     1109.69     64.43 o 
   4   3  11    14219.08    14149.20    366.58 o 
   5   3  11     7629.26     7252.81    334.05 o 
   6   3  11      334.26      381.91     55.00 o 
   7   3  11     8770.89     8532.78    230.40 o 
   8   3  11    10800.68    10451.93    294.08 o 
   9   3  11      400.52      390.99     71.42 o 
 -12   4  11      612.77      695.42    196.44 o 
 -11   4  11     3893.37     3712.77    280.23 o 
 -10   4  11     2911.08     3213.38    171.41 o 
  -9   4  11       81.09       92.53     36.37 o 
  -8   4  11     4015.35     3981.84    149.79 o 
  -7   4  11     6399.21     6063.06    228.74 o 
  -6   4  11      421.63      339.74     38.29 o 
  -5   4  11     1813.73     1864.56     64.79 o 
  -4   4  11     7019.89     7159.96    149.08 o 
  -3   4  11     1873.01     1821.09     66.72 o 
  -2   4  11      878.90      983.18     46.05 o 
  -1   4  11     7132.29     7363.95    129.90 o 
   0   4  11     4130.07     4114.18    110.59 o 
   1   4  11       49.07       69.81     25.32 o 
   2   4  11     4484.02     4356.56    129.80 o 
   3   4  11     3973.34     4136.87    178.73 o 
   4   4  11      230.74      222.57     48.25 o 
   5   4  11     2872.58     2867.82    151.17 o 
   6   4  11     4704.98     4608.63    230.75 o 
   7   4  11     1047.42     1065.28     99.92 o 
   8   4  11     1000.98      939.27    102.27 o 
   9   4  11     3588.09     3611.92    265.77 o 
 -11   5  11        5.58       23.85     89.98 o 
 -10   5  11      256.00      272.43     64.11 o 
  -9   5  11       35.80        8.79     46.13 o 
  -8   5  11       44.76       -7.19     36.87 o 
  -7   5  11      373.91      390.53     58.20 o 
  -6   5  11       23.30       20.67     39.99 o 
  -5   5  11      156.59      207.01     34.52 o 
  -4   5  11       36.67       40.72     24.97 o 
  -3   5  11       34.66       67.44     33.68 o 
  -2   5  11       58.84       27.91     24.15 o 
  -1   5  11       14.76       42.74     19.00 o 
   0   5  11        4.63       -0.46     16.52 o 
   1   5  11      200.26      175.98     30.48 o 
   2   5  11      487.10      488.53     50.34 o 
   3   5  11      400.11      377.26     48.57 o 
   4   5  11      379.54      336.27     54.82 o 
   5   5  11       63.71       80.69     44.82 o 
   6   5  11       20.06       89.88     51.95 o 
   7   5  11      451.43      398.03     59.79 o 
   8   5  11       95.12       40.76     49.14 o 
   9   5  11       74.60       82.76     58.34 o 
 -11   6  11     3466.99     3102.19    262.68 o 
 -10   6  11      842.49      817.18    125.54 o 
  -9   6  11     2492.88     2679.06    181.31 o 
  -8   6  11     6772.77     7049.10    291.39 o 
  -7   6  11     3833.22     3691.15    169.73 o 
  -6   6  11      138.46       84.62     39.75 o 
  -5   6  11     9026.52     8736.26    218.43 o 
  -4   6  11    11314.15    11413.43    233.06 o 
  -3   6  11      607.13      645.75     56.08 o 
  -2   6  11     6209.59     6249.06    182.40 o 
  -1   6  11    15040.33    15241.08    305.36 o 
   0   6  11     8309.24     8275.25    211.73 o 
   1   6  11      713.06      662.34     64.76 o 
   2   6  11     8609.24     8663.98    286.58 o 
   3   6  11     9864.93    10076.59    393.29 o 
   4   6  11      634.19      677.61     80.50 o 
   5   6  11     2522.00     2549.53    181.23 o 
   6   6  11     7935.28     8135.92    419.58 o 
   7   6  11     2618.04     2470.99    148.49 o 
   8   6  11       93.38      160.08     68.62 o 
 -10   7  11     5801.44     5771.35    251.10 o 
  -9   7  11    12090.14    12338.17    334.69 o 
  -8   7  11     1543.96     1393.23     92.27 o 
  -7   7  11     4138.91     4267.33    171.25 o 
  -6   7  11    17454.46    17363.03    408.54 o 
  -5   7  11     7283.89     7460.00    210.82 o 
  -4   7  11     1194.30     1239.26     81.03 o 
  -3   7  11    20525.69    20890.13    389.78 o 
  -2   7  11    17055.37    16616.85    333.12 o 
  -1   7  11      805.15      814.95     64.38 o 
   0   7  11    15873.27    15680.87    498.27 o 
   1   7  11    19113.86    19060.94    416.71 o 
   2   7  11     6071.90     6174.44    195.82 o 
   3   7  11     2812.84     2922.99    135.19 o 
   4   7  11    13088.48    13638.02    447.86 o 
   5   7  11     8948.75     9399.18    436.34 o 
   6   7  11       80.49       55.71     70.52 o 
   7   7  11     7987.09     8027.25    389.02 o 
  -9   8  11      328.76      247.57     64.66 o 
  -8   8  11    10827.35    11492.88    289.45 o 
  -7   8  11    10006.17    10056.33    314.89 o 
  -6   8  11      380.65      296.75     66.71 o 
  -5   8  11     9978.11    10398.63    266.12 o 
  -4   8  11    17658.12    17876.70    366.94 o 
  -3   8  11     3897.69     3740.45    145.16 o 
  -2   8  11     6940.18     7489.51    212.04 o 
  -1   8  11    24243.79    24507.60    446.70 o 
   0   8  11    10284.53    10665.60    295.73 o 
   1   8  11      627.19      567.03     86.84 o 
   2   8  11    13313.04    13408.60    366.69 o 
   3   8  11    12467.81    12878.54    366.24 o 
   4   8  11      465.84      455.30    109.64 o 
   5   8  11     4644.83     4551.14    221.81 o 
   6   8  11    11346.66    12387.24    467.45 o 
   7   8  11     2734.51     2680.31    266.92 o 
  -9   9  11     4462.04     4314.90    436.21 o 
  -8   9  11      167.53      292.97     77.28 o 
  -7   9  11     3682.92     4057.66    197.69 o 
  -6   9  11    10722.85    11148.25    377.57 o 
  -5   9  11     2629.13     2690.50    135.53 o 
  -4   9  11     1172.74     1291.54     91.41 o 
  -3   9  11    15136.65    15567.32    345.11 o 
  -2   9  11    10475.05    10792.58    311.88 o 
  -1   9  11        8.36       74.44     41.44 o 
   0   9  11     7645.74     7403.89    296.24 o 
   1   9  11    15114.94    15347.98    621.28 o 
   2   9  11     3172.51     2706.62    249.31 o 
   3   9  11     2028.79     1749.56    206.29 o 
   4   9  11     8570.95     9249.38    470.23 o 
   5   9  11     5290.64     4861.80    335.25 o 
   6   9  11       60.06       42.12     90.06 o 
  -7  10  11      171.47      126.88     93.34 o 
  -6  10  11      267.18      266.20     80.20 o 
  -5  10  11      117.89      108.57     53.53 o 
  -4  10  11       55.76      176.54     57.59 o 
  -3  10  11       64.24      116.18    125.58 o 
  -2  10  11       93.66      175.91     62.81 o 
  -1  10  11      102.03      268.34     74.85 o 
   0  10  11      157.92      173.90    159.56 o 
   1  10  11       27.02      157.84     86.48 o 
   2  10  11       90.88      144.57     74.20 o 
   3  10  11      464.07      476.13    100.56 o 
   4  10  11       16.37      158.40     94.39 o 
  -4  11  11        6.12       14.40     43.42 o 
  -3  11  11     1360.93     1301.01    138.61 o 
  -2  11  11     2189.94     2169.48    176.24 o 
  -1  11  11       67.18       52.07     64.49 o 
   0  11  11      992.31     1315.98    157.25 o 
   1  11  11     1896.29     1989.59    188.79 o 
   2  11  11       52.02       -5.74     78.86 o 
   3  11  11      140.20      179.76    116.72 o 
 -12   0  12     8041.14     8704.53    645.50 o 
 -11   0  12      149.18      239.11    123.46 o 
 -10   0  12     6899.56     7124.31    512.17 o 
  -9   0  12    12619.61    13432.94    488.17 o 
  -8   0  12     4161.11     4032.50    229.15 o 
  -7   0  12     5294.16     5082.28    241.59 o 
  -6   0  12    22291.26    21625.51    424.49 o 
  -5   0  12     4827.78     4892.07    186.70 o 
  -4   0  12     5872.48     5940.38    247.52 o 
  -3   0  12    23743.12    24135.02    669.33 o 
  -2   0  12     6145.23     6195.79    142.67 o 
  -1   0  12      442.73      432.93     49.79 o 
   0   0  12    22024.93    22740.48    699.22 o 
   1   0  12     9932.55     9984.17    341.82 o 
   2   0  12       50.12       75.13     35.94 o 
   3   0  12    17016.32    16484.94    511.58 o 
   4   0  12    18250.91    18259.34    579.63 o 
   5   0  12     3016.58     2970.57    216.51 o 
   6   0  12     5913.42     5277.21    311.20 o 
   7   0  12    15206.18    14917.60    454.42 o 
   8   0  12     5053.95     4605.78    305.09 o 
   9   0  12      924.01      981.32    147.24 o 
 -12   1  12     3539.34     3150.45    266.58 o 
 -11   1  12     9657.10     9931.80    463.81 o 
 -10   1  12     2970.58     2842.21    223.82 o 
  -9   1  12     1645.37     1679.12    131.37 o 
  -8   1  12    13955.26    13517.37    300.95 o 
  -7   1  12     9006.81     8292.13    210.30 o 
  -6   1  12     1076.18     1013.03     54.46 o 
  -5   1  12    18743.36    18371.51    292.22 o 
  -4   1  12    14903.27    14905.03    253.48 o 
  -3   1  12      291.49      292.97     32.30 o 
  -2   1  12    14576.51    15089.27    230.92 o 
  -1   1  12    18545.41    18709.45    350.10 o 
   0   1  12     3147.93     3176.04     85.27 o 
   1   1  12     5174.71     4942.97    121.48 o 
   2   1  12    22994.56    22394.75    381.39 o 
   3   1  12    13200.33    13038.90    361.46 o 
   4   1  12      901.20      904.90     82.53 o 
   5   1  12    16373.12    15347.08    555.18 o 
   6   1  12    15082.18    14484.42    341.01 o 
   7   1  12      477.66      465.26     61.03 o 
   8   1  12     3981.02     4070.96    203.58 o 
   9   1  12     8968.33     8806.15    319.51 o 
 -12   2  12     1239.55     1115.82    159.63 o 
 -11   2  12       55.27       64.77     63.06 o 
 -10   2  12      525.05      538.61    199.59 o 
  -9   2  12     2041.54     2022.58    128.81 o 
  -8   2  12       15.77      -15.56     35.86 o 
  -7   2  12      338.64      356.95     38.64 o 
  -6   2  12     2272.66     2238.23     85.96 o 
  -5   2  12       74.89       37.63     21.93 o 
  -4   2  12      109.91      118.58     22.62 o 
  -3   2  12     1752.17     1736.51     74.20 o 
  -2   2  12      466.36      429.73     33.06 o 
  -1   2  12      422.63      489.88     39.39 o 
   0   2  12      880.26      884.00     52.83 o 
   1   2  12     2000.66     1886.73     82.77 o 
   2   2  12        5.43       64.49     29.21 o 
   3   2  12     3546.75     3327.40    119.61 o 
   4   2  12     2810.73     2492.28    118.79 o 
   5   2  12      588.21      633.01     58.92 o 
   6   2  12     1271.94     1268.52     93.80 o 
   7   2  12     3067.90     3111.34    169.21 o 
   8   2  12      755.76      702.36     77.35 o 
   9   2  12       27.95      -22.56     46.61 o 
 -12   3  12      785.89      603.23    169.98 o 
 -11   3  12     1303.24     1067.40    148.37 o 
 -10   3  12      351.62      351.73     76.69 o 
  -9   3  12     1781.52     1743.44    119.75 o 
  -8   3  12     4528.65     4411.63    182.92 o 
  -7   3  12     1553.90     1540.46     69.36 o 
  -6   3  12      345.32      361.60     36.56 o 
  -5   3  12     8300.07     8135.98    154.76 o 
  -4   3  12     7321.22     7258.68    155.25 o 
  -3   3  12      265.73      336.25     31.64 o 
  -2   3  12     1649.30     1608.44     59.90 o 
  -1   3  12     9619.18     9528.02    163.42 o 
   0   3  12     4679.96     4724.36    123.45 o 
   1   3  12       38.47       56.47     23.85 o 
   2   3  12     3104.64     3258.36    123.85 o 
   3   3  12     7240.43     7259.53    230.62 o 
   4   3  12     1149.22     1073.28     69.56 o 
   5   3  12     2064.72     2064.67    242.39 o 
   6   3  12     1565.11     1482.95    100.59 o 
   7   3  12     1228.00     1256.74     90.78 o 
   8   3  12       13.07       -5.77     44.15 o 
 -12   4  12     2622.50     2210.58    310.64 o 
 -11   4  12       94.17      178.42     74.70 o 
 -10   4  12     4728.42     4567.28    252.60 o 
  -9   4  12     9230.66     9203.66    255.63 o 
  -8   4  12      538.04      494.30     68.26 o 
  -7   4  12     3230.84     3204.59    142.84 o 
  -6   4  12    17141.59    17038.94    461.00 o 
  -5   4  12     4428.11     4628.18    109.84 o 
  -4   4  12     4114.60     4266.56    112.88 o 
  -3   4  12    10006.24    10280.77    214.64 o 
  -2   4  12    12452.69    12939.47    221.06 o 
  -1   4  12      812.90      762.40     39.36 o 
   0   4  12     6153.31     6339.15    138.90 o 
   1   4  12    14912.47    15307.36    317.92 o 
   2   4  12     2004.12     1945.21     87.87 o 
   3   4  12     1674.53     1698.48     95.83 o 
   4   4  12    14787.66    15121.11    572.02 o 
   5   4  12     4029.10     3839.59    178.67 o 
   6   4  12      899.85      959.96    101.33 o 
   7   4  12     5070.30     5217.39    232.82 o 
   8   4  12     2720.12     2589.22    164.92 o 
   9   4  12       87.89      102.98    106.66 o 
 -11   5  12     9308.97     8458.86   1019.20 o 
 -10   5  12     3494.79     3218.30    248.39 o 
  -9   5  12     3418.23     3313.17    197.75 o 
  -8   5  12    18180.87    17488.76    452.19 o 
  -7   5  12    11205.93    10982.05    352.69 o 
  -6   5  12      483.12      495.10     67.33 o 
  -5   5  12    27849.61    27574.62    571.13 o 
  -4   5  12    29141.70    28592.80    858.61 o 
  -3   5  12     1318.44     1361.73     76.59 o 
  -2   5  12    10347.55    10588.45    239.71 o 
  -1   5  12    34949.72    34886.57    485.68 o 
   0   5  12    11955.21    12198.02    234.94 o 
   1   5  12     1341.66     1282.76     63.80 o 
   2   5  12    21820.42    21532.97    510.08 o 
   3   5  12    22200.56    21590.67    658.28 o 
   4   5  12      550.41      570.05     69.10 o 
   5   5  12    13828.60    13653.17    638.53 o 
   6   5  12    15411.14    15425.11    842.45 o 
   7   5  12     2329.23     2277.87    192.93 o 
   8   5  12     1941.76     1738.02    138.85 o 
   9   5  12     9952.59     9080.01    653.77 o 
 -11   6  12      199.94      208.92    115.25 o 
 -10   6  12     7770.93     7656.91    396.99 o 
  -9   6  12     8473.23     8564.41    293.80 o 
  -8   6  12      480.36      462.61     59.42 o 
  -7   6  12     8903.27     8413.46    268.23 o 
  -6   6  12    17668.97    17739.19    498.63 o 
  -5   6  12     5904.08     5920.14    176.34 o 
  -4   6  12     5385.74     5512.02    189.27 o 
  -3   6  12    24083.53    24362.38    428.96 o 
  -2   6  12    13945.05    13978.99    294.04 o 
  -1   6  12       69.07       31.50     36.90 o 
   0   6  12    15374.38    15417.66    362.32 o 
   1   6  12    16490.10    16713.62    343.76 o 
   2   6  12     2785.99     2726.63    154.08 o 
   3   6  12     4140.96     4282.11    165.65 o 
   4   6  12    16278.08    16423.50    703.48 o 
   5   6  12     5963.99     6128.33    252.98 o 
   6   6  12      379.69      458.16    122.09 o 
   7   6  12     6353.25     6289.09    236.38 o 
   8   6  12     5912.68     5661.24    498.20 o 
 -10   7  12      524.87      552.30     97.13 o 
  -9   7  12      131.96      179.27     56.89 o 
  -8   7  12     1603.62     1625.81    108.40 o 
  -7   7  12      863.22      730.26     82.04 o 
  -6   7  12        1.80       38.55     62.68 o 
  -5   7  12     1612.06     1601.95    102.96 o 
  -4   7  12     1878.94     1909.82     92.88 o 
  -3   7  12      121.39       71.23     32.20 o 
  -2   7  12      636.45      682.61     63.15 o 
  -1   7  12     1887.50     1668.82     93.64 o 
   0   7  12     1168.32     1212.30     96.04 o 
   1   7  12      394.09      435.09     58.74 o 
   2   7  12     1258.84     1316.93     89.84 o 
   3   7  12      711.22      715.50     68.89 o 
   4   7  12       29.96       -5.63     42.82 o 
   5   7  12      735.65      717.54    101.62 o 
   6   7  12      530.54      504.96     77.47 o 
   7   7  12       18.30       37.75    131.61 o 
  -9   8  12      147.49      195.87     62.12 o 
  -8   8  12     1065.64     1068.03    101.22 o 
  -7   8  12        9.71      -35.16     49.05 o 
  -6   8  12      314.31      373.62     69.65 o 
  -5   8  12      298.02      265.23     56.35 o 
  -4   8  12       10.71       22.89     40.31 o 
  -3   8  12       47.34       26.69     33.83 o 
  -2   8  12       39.53       43.88     35.73 o 
  -1   8  12       30.42       99.51     42.66 o 
   0   8  12       52.96       48.66     37.09 o 
   1   8  12       23.88       84.93     40.52 o 
   2   8  12       13.11       68.22     41.82 o 
   3   8  12      166.12       86.32     46.61 o 
   4   8  12      224.95      284.55     73.59 o 
   5   8  12       28.46      113.75     55.82 o 
   6   8  12      162.78      111.98     76.43 o 
  -8   9  12     5854.21     5988.67    287.91 o 
  -7   9  12     4360.42     4303.88    235.46 o 
  -6   9  12      229.99      206.70     56.05 o 
  -5   9  12     6741.29     7398.60    387.22 o 
  -4   9  12     6278.63     5938.67    202.29 o 
  -3   9  12      358.46      344.35     55.33 o 
  -2   9  12     3418.00     3486.87    149.56 o 
  -1   9  12     6352.19     6267.84    233.24 o 
   0   9  12     2330.35     2324.04    243.93 o 
   1   9  12      681.89      855.55    252.22 o 
   2   9  12     7308.18     7258.14    483.23 o 
   3   9  12     5513.08     5413.67    483.42 o 
   4   9  12       29.44      129.13     98.54 o 
   5   9  12     5762.76     5878.96    496.58 o 
  -7  10  12     6111.49     6352.20    531.31 o 
  -6  10  12    13402.35    13917.14    460.46 o 
  -5  10  12     2763.34     3011.66    202.03 o 
  -4  10  12     2603.42     2812.44    192.31 o 
  -3  10  12    13881.77    13714.80    455.70 o 
  -2  10  12     9498.94     9700.27    373.81 o 
  -1  10  12       64.56       34.66     70.32 o 
   0  10  12     6626.97     7010.12    419.31 o 
   1  10  12    14151.07    14156.76    665.36 o 
   2  10  12     1570.50     1694.30    216.02 o 
   3  10  12     4646.60     4861.95    292.23 o 
  -4  11  12     5986.58     6300.42    509.19 o 
  -3  11  12      768.05      622.86    117.78 o 
  -2  11  12     2028.01     2206.64    181.27 o 
  -1  11  12     5711.01     5705.49    655.71 o 
   0  11  12     1770.31     2044.50    234.59 o 
   1  11  12      208.70      154.07     83.38 o 
   2  11  12     6140.05     6248.07    408.19 o 
 -12   1  13     1809.71     2112.93    218.63 o 
 -11   1  13       37.54       -1.16    100.70 o 
 -10   1  13     4743.85     4696.44    508.33 o 
  -9   1  13     2004.48     1975.16    121.73 o 
  -8   1  13        0.48      -17.52     35.46 o 
  -7   1  13     4171.13     4070.12    119.51 o 
  -6   1  13     4966.00     4796.04    134.27 o 
  -5   1  13      602.82      703.03     59.96 o 
  -4   1  13     2377.94     2204.26     84.84 o 
  -3   1  13     4884.34     4737.65    124.96 o 
  -2   1  13     1890.45     2008.43     65.24 o 
  -1   1  13     1344.47     1444.18     64.86 o 
   0   1  13     6718.28     6860.50    138.54 o 
   1   1  13     5031.81     5151.80    130.39 o 
   2   1  13       28.93       44.23     26.12 o 
   3   1  13     4799.06     4931.06    161.83 o 
   4   1  13     5716.31     5632.38    206.85 o 
   5   1  13      198.64      170.76     46.17 o 
   6   1  13     2471.86     2346.08    130.60 o 
   7   1  13     3324.29     3205.78    154.68 o 
   8   1  13     1541.66     1424.87    122.07 o 
   9   1  13     1097.46      911.49    156.47 o 
 -12   2  13     7099.05     7283.18    585.56 o 
 -11   2  13    11008.56    10947.95    494.56 o 
 -10   2  13      470.26      408.34     90.85 o 
  -9   2  13     9041.70     9143.20    288.62 o 
  -8   2  13    20810.46    20829.00    336.69 o 
  -7   2  13     7779.35     7661.26    166.70 o 
  -6   2  13     4140.39     3957.74    119.04 o 
  -5   2  13    30198.76    30058.53    427.10 o 
  -4   2  13    19667.62    19964.97    416.77 o 
  -3   2  13       62.32       57.61     16.71 o 
  -2   2  13    24276.91    24621.63    346.82 o 
  -1   2  13    37773.29    38446.82    495.10 o 
   0   2  13     3451.50     3410.17    120.83 o 
   1   2  13    11982.38    11890.41    243.21 o 
   2   2  13    30346.73    29334.36    530.26 o 
   3   2  13    17019.19    17342.73    350.84 o 
   4   2  13      281.03      251.46     45.63 o 
   5   2  13    19418.39    18644.36    358.95 o 
   6   2  13    14841.84    14507.67    516.17 o 
   7   2  13      653.83      597.46     98.40 o 
   8   2  13     6667.94     5989.60    272.22 o 
 -12   3  13     3543.20     3821.55    410.75 o 
 -11   3  13      400.70      386.00    125.25 o 
 -10   3  13     8656.73     8509.25    342.48 o 
  -9   3  13     7353.57     7408.39    257.37 o 
  -8   3  13        2.05       33.27     43.02 o 
  -7   3  13     8673.15     8439.34    193.18 o 
  -6   3  13    18067.18    17789.95    297.10 o 
  -5   3  13     3524.30     3564.11    108.37 o 
  -4   3  13     7431.00     7428.28    162.52 o 
  -3   3  13    21821.34    22430.69    326.15 o 
  -2   3  13     8781.20     8836.65    163.81 o 
  -1   3  13     3850.69     3724.46    105.17 o 
   0   3  13    25756.31    25716.29    384.94 o 
   1   3  13    15665.72    15715.59    279.80 o 
   2   3  13        9.49        5.12     29.86 o 
   3   3  13    13635.25    13392.80    353.91 o 
   4   3  13    20049.71    19857.61    577.06 o 
   5   3  13     1572.90     1414.20    107.82 o 
   6   3  13     3684.05     3568.50    206.72 o 
   7   3  13    16144.94    15372.71    586.57 o 
   8   3  13     4274.75     3892.56    207.97 o 
 -11   4  13     3248.24     3423.38    298.75 o 
 -10   4  13      411.40      513.21    220.48 o 
  -9   4  13     1276.25     1197.53    120.79 o 
  -8   4  13     5189.11     5042.98    198.63 o 
  -7   4  13     1662.36     1803.36    133.04 o 
  -6   4  13      550.51      649.79     79.64 o 
  -5   4  13     6855.21     7081.71    212.13 o 
  -4   4  13     5220.35     5187.84    131.06 o 
  -3   4  13       12.29       21.72     17.86 o 
  -2   4  13     6055.16     6025.49    170.85 o 
  -1   4  13     9859.99     9772.92    192.86 o 
   0   4  13      556.98      588.98     44.91 o 
   1   4  13     4213.99     4195.85    132.27 o 
   2   4  13    12420.67    12548.83    398.19 o 
   3   4  13     3671.04     3950.44    187.17 o 
   4   4  13      728.91      632.61     71.25 o 
   5   4  13     8191.59     8239.87    335.78 o 
   6   4  13     5089.72     5081.41    316.05 o 
   7   4  13        2.68      -21.14     41.39 o 
   8   4  13     3731.24     3698.39    205.47 o 
 -11   5  13       24.01       85.58     96.64 o 
 -10   5  13      325.06      260.49    106.10 o 
  -9   5  13        5.43      -12.58     39.81 o 
  -8   5  13       13.83       -6.89     52.95 o 
  -7   5  13     1073.16     1140.50    107.73 o 
  -6   5  13        6.43      -21.77     46.73 o 
  -5   5  13       16.99       62.73     37.04 o 
  -4   5  13      700.24      632.06     65.92 o 
  -3   5  13      428.31      369.00     42.96 o 
  -2   5  13      166.88      177.02     39.15 o 
  -1   5  13      296.89      237.97     32.97 o 
   0   5  13      648.55      711.50     50.87 o 
   1   5  13     1532.89     1454.25     77.03 o 
   2   5  13       28.27       -9.29     27.93 o 
   3   5  13      390.13      463.39     67.11 o 
   4   5  13     1504.11     1574.98    157.37 o 
   5   5  13      577.43      608.03     79.15 o 
   6   5  13      137.10       29.35     43.29 o 
   7   5  13      390.27      313.29     61.24 o 
   8   5  13      472.91      535.35     91.99 o 
 -10   6  13       83.02        6.91     55.80 o 
  -9   6  13     3098.41     2819.23    164.26 o 
  -8   6  13     7593.10     7710.53    266.11 o 
  -7   6  13     2871.92     2857.98    175.18 o 
  -6   6  13      886.13      798.74     91.11 o 
  -5   6  13     8542.66     8976.62    258.00 o 
  -4   6  13     7002.80     7204.01    200.30 o 
  -3   6  13      558.32      610.42     58.63 o 
  -2   6  13     3745.12     3961.07    144.46 o 
  -1   6  13    11968.10    11962.82    274.54 o 
   0   6  13     1988.88     2006.77    118.31 o 
   1   6  13      927.39      868.34     79.73 o 
   2   6  13     6383.66     6001.29    194.85 o 
   3   6  13     5458.62     5574.33    217.55 o 
   4   6  13       25.67       88.40     66.09 o 
   5   6  13     3005.73     2919.42    162.87 o 
   6   6  13     3204.21     3082.76    356.75 o 
   7   6  13       60.42       18.58     44.34 o 
 -10   7  13     9609.50    10361.47    681.20 o 
  -9   7  13     6722.85     6535.02    262.15 o 
  -8   7  13       24.21       -3.04     40.32 o 
  -7   7  13     9140.84     9300.22    365.11 o 
  -6   7  13    15420.38    16081.70    457.68 o 
  -5   7  13     2195.22     2292.66    127.99 o 
  -4   7  13     2947.67     2976.50    119.25 o 
  -3   7  13    15202.45    15625.87    333.79 o 
  -2   7  13     6707.05     6637.77    198.70 o 
  -1   7  13      310.76      354.81     50.52 o 
   0   7  13    11612.10    11476.20    317.61 o 
   1   7  13    10487.86    10291.81    300.64 o 
   2   7  13      616.86      613.32     70.69 o 
   3   7  13     5536.69     5629.68    347.48 o 
   4   7  13     8702.65     9094.51    635.84 o 
   5   7  13     1592.83     1580.02    163.89 o 
   6   7  13     2378.93     2144.71    185.48 o 
   7   7  13     5174.12     5310.86    444.65 o 
  -9   8  13     4098.83     4271.42    342.66 o 
  -8   8  13    10790.29    11261.56    350.08 o 
  -7   8  13     4772.00     4788.24    243.64 o 
  -6   8  13     1095.39     1195.27    114.96 o 
  -5   8  13    11862.73    12091.86    333.14 o 
  -4   8  13    10711.75    10989.04    256.34 o 
  -3   8  13      166.69      149.55     36.27 o 
  -2   8  13     8855.27     9156.04    248.64 o 
  -1   8  13    10301.38    10125.40    265.68 o 
   0   8  13     1958.46     1871.54    140.57 o 
   1   8  13     3573.65     3509.13    235.74 o 
   2   8  13     9164.31     9589.55    302.12 o 
   3   8  13     4148.38     4210.12    294.45 o 
   4   8  13      287.41      336.98     72.49 o 
   5   8  13     5229.18     5142.64    240.44 o 
   6   8  13     4486.55     4248.56    322.72 o 
  -8   9  13      176.81       46.68     78.17 o 
  -7   9  13     5988.52     6338.28    295.37 o 
  -6   9  13     8723.92     8984.79    298.44 o 
  -5   9  13     1133.51     1103.47     89.17 o 
  -4   9  13     2138.30     2356.72    116.35 o 
  -3   9  13    11356.91    11567.11    303.78 o 
  -2   9  13     4301.75     4435.40    173.64 o 
  -1   9  13      137.67      191.50     47.60 o 
   0   9  13     6836.48     7267.91    310.44 o 
   1   9  13     5919.99     5938.26    282.40 o 
   2   9  13      565.04      447.62    118.61 o 
   3   9  13     2091.82     2683.41    427.45 o 
   4   9  13     4196.11     4265.22    493.84 o 
  -7  10  13       32.02      -83.83     83.83 o 
  -6  10  13       29.07      -12.44     53.86 o 
  -5  10  13       12.00       13.58     39.44 o 
  -4  10  13      279.94      263.93     62.47 o 
  -3  10  13       69.27       67.75     48.40 o 
  -2  10  13       62.53      125.52     62.58 o 
  -1  10  13       12.44      -49.36     78.66 o 
   0  10  13      175.39      217.07    106.71 o 
   1  10  13      260.92      228.38    213.47 o 
   2  10  13       45.93        8.61     80.98 o 
  -3  11  13     1682.51     1396.10    260.10 o 
  -2  11  13      511.35      492.39    145.22 o 
   1  11  13     1202.63     1363.94    288.17 o 
 -12   0  14     1238.43     1301.89    240.42 o 
 -11   0  14     2954.27     3400.21    372.18 o 
 -10   0  14     8266.61     8022.00    550.02 o 
  -9   0  14     4771.90     4486.35    262.48 o 
  -8   0  14     1433.10     1425.15    117.16 o 
  -7   0  14    13436.12    12862.03    540.87 o 
  -6   0  14     9048.31     9238.68    327.48 o 
  -5   0  14     1126.57     1162.19    156.48 o 
  -4   0  14    13946.53    14253.57    365.06 o 
  -3   0  14    21117.27    21318.39    616.47 o 
  -2   0  14     1926.96     2064.49    173.66 o 
  -1   0  14    13081.33    13240.22    333.33 o 
   0   0  14    23697.92    23672.21    497.95 o 
   1   0  14    12078.90    12100.03    324.18 o 
   2   0  14     1054.98     1202.82     97.72 o 
   3   0  14    25350.26    27002.42    795.57 o 
   4   0  14    14319.68    13428.42    588.54 o 
   5   0  14      211.86      217.06    101.72 o 
   6   0  14    11053.62     9946.04    461.37 o 
   7   0  14    11108.85    10588.41    389.06 o 
   8   0  14     3802.58     3558.19    315.86 o 
 -12   1  14     6672.41     7047.16    573.71 o 
 -11   1  14     4634.12     4172.02    290.33 o 
 -10   1  14      109.92      128.01     49.42 o 
  -9   1  14     8452.17     8499.96    217.05 o 
  -8   1  14    12795.21    12685.33    294.95 o 
  -7   1  14     1149.99     1156.02     69.67 o 
  -6   1  14    10096.02    10096.59    292.39 o 
  -5   1  14    18554.87    18432.56    336.27 o 
  -4   1  14     5602.66     5583.76    145.67 o 
  -3   1  14     2844.69     2963.16     99.59 o 
  -2   1  14    25176.79    24905.25    371.39 o 
  -1   1  14    22658.62    22790.68    346.14 o 
   0   1  14     1293.65     1353.34     59.31 o 
   1   1  14    13273.17    12983.40    319.85 o 
   2   1  14    28967.16    29175.74    439.42 o 
   3   1  14     5917.88     5736.28    200.74 o 
   4   1  14     3270.15     3301.86    144.30 o 
   5   1  14    15561.37    14738.76    390.29 o 
   6   1  14    10098.72     9658.53    280.71 o 
   7   1  14       10.24      -41.66     41.66 o 
   8   1  14     4471.25     4091.45    285.05 o 
   9   1  14     6161.32     6399.14    527.95 o 
 -12   2  14      129.87      563.32    178.64 o 
 -11   2  14      760.26      770.38    133.73 o 
 -10   2  14     1002.68      846.86    126.24 o 
  -9   2  14      404.94      414.76     46.63 o 
  -8   2  14      649.92      702.73     58.82 o 
  -7   2  14     3093.90     3145.41    113.54 o 
  -6   2  14      810.92      843.13     62.11 o 
  -5   2  14      643.26      653.99     49.38 o 
  -4   2  14     2287.45     2121.96     84.62 o 
  -3   2  14     5739.23     5613.28    213.34 o 
  -2   2  14       22.47       52.43     19.06 o 
  -1   2  14      967.21     1012.79     61.55 o 
   0   2  14     8837.86     8944.83    181.91 o 
   1   2  14     2768.01     2958.93    112.87 o 
   2   2  14       88.77      102.64     35.55 o 
   3   2  14     5611.08     5595.92    183.47 o 
   4   2  14     3377.27     3365.93    133.48 o 
   5   2  14      229.57      245.31     37.28 o 
   6   2  14     1180.37      868.05     81.45 o 
   7   2  14     2412.84     2320.16    137.76 o 
   8   2  14      378.45      345.00     84.44 o 
 -12   3  14     1318.14     1220.70    235.96 o 
 -11   3  14     2141.78     1994.15    202.72 o 
 -10   3  14       35.83       57.87     42.48 o 
  -9   3  14     1959.86     1914.44    110.82 o 
  -8   3  14     3333.56     3365.62    139.07 o 
  -7   3  14     1931.27     2042.46    100.42 o 
  -6   3  14      300.41      299.43     39.44 o 
  -5   3  14     4051.13     4096.68    120.68 o 
  -4   3  14     1876.48     1905.56     79.49 o 
  -3   3  14      571.62      535.02     38.68 o 
  -2   3  14      660.70      676.79     44.78 o 
  -1   3  14     4780.97     4733.87    116.57 o 
   0   3  14     1344.06     1326.16     68.25 o 
   1   3  14      107.32      135.68     29.95 o 
   2   3  14     1566.57     1640.75    111.30 o 
   3   3  14     1397.48     1337.04     89.00 o 
   4   3  14      155.29      166.51     44.15 o 
   5   3  14      920.20     1015.70     95.30 o 
   6   3  14      407.49      344.54     61.02 o 
   7   3  14       47.12       65.05     47.89 o 
   8   3  14      559.36      491.59     88.09 o 
 -11   4  14      569.37      455.60    128.85 o 
 -10   4  14     9591.79     9823.37    563.06 o 
  -9   4  14     5254.11     4986.06    254.73 o 
  -8   4  14       18.41      -15.77     32.65 o 
  -7   4  14     7548.91     7363.13    283.53 o 
  -6   4  14     8019.71     7871.56    282.70 o 
  -5   4  14      237.21      209.35     43.54 o 
  -4   4  14     3471.50     3526.56    123.62 o 
  -3   4  14     8063.44     8173.80    162.33 o 
  -2   4  14     3865.21     3872.99    107.22 o 
  -1   4  14      931.28      931.08     61.60 o 
   0   4  14    10554.75    10929.90    249.72 o 
   1   4  14     4113.69     4209.94    132.18 o 
   2   4  14       34.41       63.47     29.47 o 
   3   4  14     9195.11     9179.49    345.70 o 
   4   4  14     6830.20     6434.69    447.06 o 
   5   4  14     1578.14     1613.75    120.34 o 
   6   4  14     4659.65     4834.75    228.33 o 
   7   4  14     4966.57     4964.74    207.81 o 
   8   4  14      217.79      191.63     88.43 o 
 -10   5  14      150.24      153.80     66.20 o 
  -9   5  14     9477.01     9895.10    555.22 o 
  -8   5  14    20003.98    19516.07    456.58 o 
  -7   5  14     5315.90     4915.46    232.56 o 
  -6   5  14     4223.94     4140.90    202.28 o 
  -5   5  14    24461.72    24631.40   1002.39 o 
  -4   5  14    10358.35    10442.63    245.87 o 
  -3   5  14      264.90      292.33     38.57 o 
  -2   5  14    16432.73    16906.36    371.00 o 
  -1   5  14    25694.63    26137.98    521.30 o 
   0   5  14     1650.07     1691.44     93.76 o 
   1   5  14     8414.83     8418.86    204.93 o 
   2   5  14    19469.13    19219.97    468.32 o 
   3   5  14     4644.53     4500.44    193.09 o 
   4   5  14     4453.75     4487.68    235.04 o 
   5   5  14    14350.94    14527.14    732.10 o 
   6   5  14     4735.27     5039.96    324.49 o 
   7   5  14      109.64      127.64     42.78 o 
 -10   6  14    10379.59    10379.32    505.34 o 
  -9   6  14     5598.23     5719.57    239.66 o 
  -8   6  14      434.33      405.96     64.32 o 
  -7   6  14    10016.42    10072.47    351.91 o 
  -6   6  14    12982.65    13627.39    409.99 o 
  -5   6  14      574.59      536.01     62.45 o 
  -4   6  14     8267.86     8468.17    224.50 o 
  -3   6  14    13369.22    13831.71    300.75 o 
  -2   6  14     6079.93     6035.14    187.41 o 
  -1   6  14     2392.33     2382.17    114.98 o 
   0   6  14    13073.22    12708.30    339.57 o 
   1   6  14     8903.01     8742.89    291.60 o 
   2   6  14       37.50      -26.67     34.23 o 
   3   6  14     7320.64     7269.44    355.91 o 
   4   6  14     8132.79     8110.38    456.39 o 
   5   6  14      307.49      224.56     68.20 o 
   6   6  14     3726.37     3565.91    194.94 o 
   7   6  14     5817.51     5746.25    423.75 o 
 -10   7  14      135.41      234.28    129.35 o 
  -9   7  14      915.51      865.78     95.42 o 
  -8   7  14      736.05      611.84     95.95 o 
  -7   7  14      170.46       52.15     53.65 o 
  -6   7  14       80.20       70.08     54.89 o 
  -5   7  14      852.90      912.01     83.10 o 
  -4   7  14      457.77      407.38     50.35 o 
  -3   7  14       15.06       47.93     35.66 o 
  -2   7  14      538.76      483.36     83.55 o 
  -1   7  14      587.43      644.60     74.43 o 
   0   7  14        7.36        5.34     37.95 o 
   1   7  14      540.74      526.41     88.84 o 
   2   7  14      524.68      443.70     68.35 o 
   3   7  14       78.14       65.15    113.38 o 
   4   7  14      594.86      525.79    108.48 o 
   5   7  14     1033.19     1213.41    111.42 o 
   6   7  14      116.27      157.70     56.76 o 
  -9   8  14      184.08      149.94    117.44 o 
  -8   8  14       42.89       34.35     48.14 o 
  -7   8  14      197.48       95.84    109.35 o 
  -6   8  14       45.81      -17.13     40.34 o 
  -5   8  14       43.16       84.87     41.44 o 
  -4   8  14      130.44       68.63     57.19 o 
  -3   8  14      159.93      101.07     35.02 o 
  -2   8  14       50.89       26.67     38.01 o 
  -1   8  14      742.73      702.21     78.92 o 
   0   8  14      130.33       95.91     41.84 o 
   1   8  14      271.38      367.65     72.10 o 
   2   8  14      160.18      140.26     51.92 o 
   3   8  14      824.23      807.69    134.53 o 
   4   8  14      217.93       52.91     67.68 o 
   5   8  14      110.40      193.99     65.50 o 
  -7   9  14      787.28      769.42     89.57 o 
  -6   9  14     2436.69     2286.83    145.72 o 
  -5   9  14     5082.44     5045.55    215.48 o 
  -4   9  14     1807.71     1798.28    103.75 o 
  -3   9  14      263.32      200.79     40.82 o 
  -2   9  14     5925.05     6417.19    241.65 o 
  -1   9  14     6051.36     5735.68    231.32 o 
   0   9  14      777.91      843.87    109.50 o 
   1   9  14     3413.37     2986.67    202.04 o 
   2   9  14     8852.64     8600.96    479.15 o 
   3   9  14     1501.91     1549.04    345.01 o 
  -6  10  14     6834.69     7242.19    555.77 o 
  -5  10  14      120.34       47.47     67.15 o 
  -4  10  14     5871.15     5945.39    251.28 o 
  -3  10  14    11865.17    12260.34    439.22 o 
  -2  10  14     2783.12     2526.40    188.64 o 
  -1  10  14     1408.13     1273.02    185.15 o 
   0  10  14    12496.61    13286.09    710.61 o 
   1  10  14     9483.82     9820.08    532.44 o 
   2  10  14       59.56       88.20     96.84 o 
 -12   1  15      234.15      475.29    162.07 o 
 -11   1  15     1847.97     1669.63    130.37 o 
 -10   1  15     2394.76     2304.77    128.01 o 
  -9   1  15      721.69      610.36     55.77 o 
  -8   1  15      997.34      960.91     74.38 o 
  -7   1  15     4220.59     4095.39    196.74 o 
  -6   1  15     1991.38     1935.62     96.38 o 
  -5   1  15      174.38      146.70     32.30 o 
  -4   1  15     4607.46     4436.52    132.33 o 
  -3   1  15     5051.33     5176.08    147.39 o 
  -2   1  15     1482.88     1556.52     74.97 o 
  -1   1  15     4985.79     5043.01    136.98 o 
   0   1  15     6687.34     6872.91    176.78 o 
   1   1  15     1843.24     1893.31     93.06 o 
   2   1  15     1578.73     1629.66     92.07 o 
   3   1  15     8169.63     8355.67    209.92 o 
   4   1  15     3928.35     3790.49    158.96 o 
   5   1  15      208.73      187.51     45.69 o 
   6   1  15     4028.80     3623.33    152.94 o 
   7   1  15     3754.98     3482.79    170.47 o 
   8   1  15       19.40      -51.12     64.67 o 
 -12   2  15    12120.92    12106.76    762.79 o 
 -11   2  15     6783.43     6626.71    263.12 o 
 -10   2  15      849.55      793.82     76.17 o 
  -9   2  15    12756.30    12670.60    283.79 o 
  -8   2  15    14476.44    14412.83    290.49 o 
  -7   2  15      804.97      754.63     63.30 o 
  -6   2  15    11682.62    11433.25    257.02 o 
  -5   2  15    31665.38    31705.07    528.88 o 
  -4   2  15    12115.90    11943.72    233.61 o 
  -3   2  15     2726.18     2668.06    104.56 o 
  -2   2  15    33498.70    33701.94    513.67 o 
  -1   2  15    22307.56    22732.61    383.94 o 
   0   2  15       18.66        8.88     21.08 o 
   1   2  15    16658.88    17122.95    341.07 o 
   2   2  15    27480.54    27770.68    600.53 o 
   3   2  15     3798.77     3862.99    153.77 o 
   4   2  15     6046.70     5972.18    202.61 o 
   5   2  15    15242.45    14795.82    346.66 o 
   6   2  15     7714.66     7678.17    258.13 o 
   7   2  15      115.60       58.29     44.71 o 
   8   2  15     7979.02     6937.18    577.68 o 
 -11   3  15     4486.74     4745.29    314.84 o 
 -10   3  15    11086.84    11247.09    351.22 o 
  -9   3  15     1510.57     1425.98    110.41 o 
  -8   3  15     1906.20     1768.98    101.04 o 
  -7   3  15    17833.39    17799.21    459.66 o 
  -6   3  15     9433.73     9301.58    225.81 o 
  -5   3  15      593.33      599.99     48.51 o 
  -4   3  15    18806.42    19050.43    288.59 o 
  -3   3  15    25534.83    25544.93    364.54 o 
  -2   3  15     1006.50      935.39     51.87 o 
  -1   3  15    13691.04    13478.55    257.23 o 
   0   3  15    24055.11    23909.07    380.31 o 
   1   3  15     3734.42     3736.29    125.98 o 
   2   3  15     4181.42     4106.06    139.38 o 
   3   3  15    17793.47    17885.13    424.11 o 
   4   3  15    10852.99    10692.61    284.91 o 
   5   3  15       57.43       60.24     44.38 o 
   6   3  15     7865.96     7233.65    292.84 o 
   7   3  15     9488.13     9405.83    411.49 o 
   8   3  15      546.31      767.65    178.76 o 
 -10   4  15      368.12      383.27     85.36 o 
  -9   4  15     4630.75     4562.30    244.86 o 
  -8   4  15     4751.31     4559.99    296.69 o 
  -7   4  15        8.85        4.01     41.90 o 
  -6   4  15     5023.16     4751.16    219.95 o 
  -5   4  15    10595.95    10166.47    277.91 o 
  -4   4  15     1928.30     2023.49     88.67 o 
  -3   4  15     2073.62     2119.86     99.68 o 
  -2   4  15    12977.83    12913.89    224.73 o 
  -1   4  15     6204.42     6464.85    179.88 o 
   0   4  15      126.82      108.64     31.61 o 
   1   4  15     8968.83     8903.27    208.40 o 
   2   4  15     8302.33     8506.57    212.03 o 
   3   4  15      532.65      489.35     58.48 o 
   4   4  15     3002.85     3066.66    165.47 o 
   5   4  15     7265.92     7041.98    373.46 o 
   6   4  15     1487.93     1449.05    121.83 o 
   7   4  15      347.52      299.30     72.12 o 
 -10   5  15      586.29      605.83    101.43 o 
  -9   5  15       55.77       66.01     57.70 o 
  -8   5  15      712.24      684.66     96.71 o 
  -7   5  15      973.64      703.31     86.79 o 
  -6   5  15      389.98      336.63     63.92 o 
  -5   5  15        6.29       41.61     31.86 o 
  -4   5  15     2063.17     2026.03    101.85 o 
  -3   5  15      726.48      615.33     57.50 o 
  -2   5  15      861.86      950.94    114.83 o 
  -1   5  15      188.91      243.31     73.08 o 
   0   5  15     1297.21     1267.98     93.91 o 
   1   5  15     2711.13     2720.53    159.28 o 
   2   5  15       38.28       85.91     36.81 o 
   3   5  15      351.00      207.29     48.63 o 
   4   5  15     1398.04     1254.95    106.20 o 
   5   5  15      311.71      410.70     73.95 o 
   6   5  15        5.50       -8.25     45.84 o 
   7   5  15      271.29      217.08     62.02 o 
  -9   6  15     2785.11     2671.12    168.63 o 
  -8   6  15     3140.16     2922.67    191.06 o 
  -7   6  15      448.02      400.92     93.09 o 
  -6   6  15     1786.01     1621.01    132.38 o 
  -5   6  15     4731.49     4610.86    164.36 o 
  -4   6  15     2650.47     2791.54    123.99 o 
  -3   6  15      140.64      135.95     35.60 o 
  -2   6  15     4853.45     5069.96    233.37 o 
  -1   6  15     2754.23     2739.52    168.00 o 
   0   6  15        2.94       -7.77     35.41 o 
   1   6  15     2433.97     2136.18    134.60 o 
   2   6  15     4159.80     4221.24    225.30 o 
   3   6  15      216.20      288.38     58.75 o 
   4   6  15     1468.57     1745.94    140.22 o 
   5   6  15     2510.26     2619.84    163.93 o 
   6   6  15      839.75      678.61    118.11 o 
  -9   7  15     2395.91     2526.44    185.08 o 
  -8   7  15     1112.39     1177.01    128.06 o 
  -7   7  15     6250.95     6423.39    285.16 o 
  -6   7  15     5113.42     5507.53    255.78 o 
  -5   7  15       12.46       40.04     33.75 o 
  -4   7  15     5215.49     4927.94    175.40 o 
  -3   7  15     8984.02     9024.16    244.84 o 
  -2   7  15     1143.27      996.51     85.08 o 
  -1   7  15     3942.43     3955.66    182.94 o 
   0   7  15     8685.01     8738.91    286.55 o 
   1   7  15     1635.41     1557.44    234.63 o 
   2   7  15     1835.99     1634.64    144.14 o 
   3   7  15    10296.91    10779.49    787.66 o 
   4   7  15     4074.29     4230.72    241.84 o 
   5   7  15      126.07      112.54     58.17 o 
   6   7  15     5804.49     5819.06    360.14 o 
  -8   8  15     4825.86     4959.94    327.37 o 
  -7   8  15      537.91      538.00    123.17 o 
  -6   8  15     2897.22     2873.29    161.43 o 
  -5   8  15     7793.74     8060.52    278.11 o 
  -4   8  15     3433.10     3366.37    148.89 o 
  -3   8  15     1297.47     1331.35    131.26 o 
  -2   8  15     7989.74     8452.97    248.86 o 
  -1   8  15     5017.79     5002.90    212.73 o 
   0   8  15      383.69      203.23     53.56 o 
   1   8  15     6922.36     7399.96    271.65 o 
   2   8  15     6547.63     7217.52    532.00 o 
   3   8  15      141.13       93.00     79.44 o 
   4   8  15     4490.80     4464.12    786.73 o 
   5   8  15     7863.46     8224.16    584.21 o 
  -7   9  15     3864.30     4094.15    238.71 o 
  -6   9  15     3980.53     4190.86    203.63 o 
  -5   9  15       56.20       81.44     47.23 o 
  -4   9  15     3280.38     3390.00    156.23 o 
  -3   9  15     6379.05     6508.18    224.28 o 
  -2   9  15      379.82      419.65     61.90 o 
  -1   9  15      772.16     1021.87    103.28 o 
   0   9  15     5198.98     5509.07    397.56 o 
   1   9  15     1650.25     1670.82    173.83 o 
   2   9  15      293.36      357.71    100.47 o 
  -5  10  15       78.54       57.82     89.18 o 
  -4  10  15       67.86      -47.94    115.76 o 
  -3  10  15        3.25       15.84     56.83 o 
  -2  10  15      149.19      136.13    118.59 o 
  -1  10  15      186.75      126.44    107.72 o 
   0  10  15        3.49      -29.47     68.71 o 
   1  10  15       17.84       47.81     85.36 o 
 -11   0  16     7392.63     7889.24    412.73 o 
 -10   0  16     6161.36     6456.66    284.36 o 
  -9   0  16     1144.56     1341.42    119.65 o 
  -8   0  16     7042.57     6762.05    320.90 o 
  -7   0  16    19762.41    19253.68    585.50 o 
  -6   0  16     7308.46     7286.61    322.72 o 
  -5   0  16     1535.83     1494.62    161.64 o 
  -4   0  16    19348.57    20273.38    528.37 o 
  -3   0  16    21594.65    22132.49    588.96 o 
  -2   0  16        0.52      -25.50     37.64 o 
  -1   0  16    14852.11    15074.90    417.62 o 
   0   0  16    31157.01    30337.31    776.48 o 
   1   0  16     4366.96     4491.63    237.63 o 
   2   0  16     7099.50     7182.31    264.91 o 
   3   0  16    18338.43    18675.11    776.00 o 
   4   0  16     5155.19     4983.14    242.31 o 
   5   0  16      492.07      272.37     84.15 o 
   6   0  16     8749.86     8142.63    426.73 o 
   7   0  16     8131.33     7851.97    342.36 o 
   8   0  16        7.79       19.68     90.04 o 
 -12   1  16     8255.68     7804.56    608.42 o 
 -11   1  16     1621.75     1768.70    134.50 o 
 -10   1  16     1554.72     1522.65     97.04 o 
  -9   1  16    13667.98    14190.77    328.39 o 
  -8   1  16    11380.53    11818.85    291.37 o 
  -7   1  16        7.90       23.53     29.83 o 
  -6   1  16    12809.46    12712.59    282.53 o 
  -5   1  16    18283.98    18196.30    346.33 o 
  -4   1  16     7586.30     7510.12    183.31 o 
  -3   1  16     4480.88     4487.05    134.42 o 
  -2   1  16    24483.52    24767.87    499.36 o 
  -1   1  16    15208.90    15397.93    300.47 o 
   0   1  16       30.27       72.26     30.95 o 
   1   1  16    14419.71    14209.83    295.58 o 
   2   1  16    18850.97    19915.86    451.32 o 
   3   1  16     1413.61     1298.78     81.86 o 
   4   1  16     3091.82     3168.98    135.13 o 
   5   1  16     8038.56     7988.91    234.40 o 
   6   1  16     2550.41     2294.73    117.23 o 
   7   1  16      428.65      441.18     64.46 o 
 -11   2  16     1425.86     1274.81    165.89 o 
 -10   2  16     1565.25     1534.49    116.85 o 
  -9   2  16       64.82       79.41     63.34 o 
  -8   2  16     2069.96     2077.81    111.71 o 
  -7   2  16     3606.80     3602.81    141.37 o 
  -6   2  16     1052.05     1014.95     73.22 o 
  -5   2  16      164.09      162.83     31.81 o 
  -4   2  16     2742.84     2756.56    116.45 o 
  -3   2  16     4351.63     4410.52    141.65 o 
  -2   2  16      340.00      402.69     48.01 o 
  -1   2  16      704.28      693.65     57.19 o 
   0   2  16     4792.09     4941.68    151.84 o 
   1   2  16     2470.10     2446.32    109.39 o 
   2   2  16       30.60       37.33     48.65 o 
   3   2  16     1898.04     1939.70    112.65 o 
   4   2  16     1024.05     1052.48     86.41 o 
   5   2  16      540.77      405.30     90.17 o 
   6   2  16      815.90      983.12     93.60 o 
   7   2  16      179.92      158.46     81.02 o 
 -10   3  16      112.55      131.26     77.15 o 
  -9   3  16     1133.49     1077.83    150.41 o 
  -8   3  16     1514.53     1308.27    123.57 o 
  -7   3  16       60.48       33.31     38.13 o 
  -6   3  16      689.49      778.42     64.45 o 
  -5   3  16     1174.50     1151.47     67.10 o 
  -4   3  16      295.84      295.95     37.04 o 
  -3   3  16      158.13      165.49     36.26 o 
  -2   3  16     2387.34     2307.79     95.39 o 
  -1   3  16      749.97      781.46     58.20 o 
   0   3  16      559.44      659.29     49.64 o 
   1   3  16     1709.07     1748.00     87.65 o 
   2   3  16     1729.73     1567.20     88.23 o 
   3   3  16        0.90       39.51     33.71 o 
   4   3  16     2214.94     2009.56    119.73 o 
   5   3  16      731.19      799.30    122.43 o 
   6   3  16      107.81       77.54     47.83 o 
   7   3  16      186.83       81.68     67.97 o 
 -10   4  16     4679.31     4937.31    271.60 o 
  -9   4  16       78.04      -17.59     61.35 o 
  -8   4  16     2035.17     1681.84    141.10 o 
  -7   4  16     6490.92     6267.01    283.50 o 
  -6   4  16     1179.97     1017.89    101.36 o 
  -5   4  16     1592.02     1446.77     99.98 o 
  -4   4  16     4832.38     5071.75    163.74 o 
  -3   4  16     2270.01     2265.59     93.36 o 
  -2   4  16      191.78      277.12     41.30 o 
  -1   4  16    10939.12    10642.23    229.31 o 
   0   4  16     7642.19     7833.53    297.59 o 
   1   4  16      119.39       95.36     27.55 o 
   2   4  16     8512.62     8611.31    239.79 o 
   3   4  16    12319.39    12306.13    281.55 o 
   4   4  16      506.89      514.80     70.43 o 
   5   4  16     2707.02     2480.37    246.34 o 
   6   4  16     7496.12     7642.34    398.78 o 
   7   4  16     3751.87     3535.03    280.35 o 
 -10   5  16     1373.82     1120.85    241.35 o 
  -9   5  16    11605.40    11692.09    421.78 o 
  -8   5  16     8434.80     8102.67    327.50 o 
  -7   5  16        0.02       48.79     47.78 o 
  -6   5  16    10007.83     9753.83    496.97 o 
  -5   5  16    13918.17    14034.80    421.15 o 
  -4   5  16     1248.64     1147.20     79.01 o 
  -3   5  16     4347.17     4270.35    153.63 o 
  -2   5  16    20228.97    20673.23    423.13 o 
  -1   5  16     5287.97     5352.56    338.53 o 
   0   5  16     2894.60     2740.43    197.65 o 
   1   5  16    17221.82    18048.52    605.93 o 
   2   5  16    12007.42    12429.50    461.51 o 
   3   5  16        4.84       58.34     51.11 o 
   4   5  16     9923.60    10081.40    513.97 o 
   5   5  16     9080.58     9691.53    613.05 o 
   6   5  16     1086.87     1070.75    110.64 o 
  -9   6  16      816.65      735.43    107.60 o 
  -8   6  16     2712.69     2696.49    223.73 o 
  -7   6  16     9511.62     9709.02    358.66 o 
  -6   6  16     5070.89     4788.20    235.37 o 
  -5   6  16      595.46      570.68     60.22 o 
  -4   6  16     9219.37     9682.67    253.07 o 
  -3   6  16     7732.06     7648.39    220.47 o 
  -2   6  16       34.18       62.51     35.03 o 
  -1   6  16     8982.39     8871.33    518.31 o 
   0   6  16    11954.30    11900.82    397.53 o 
   1   6  16      901.99      964.79    111.79 o 
   2   6  16     3346.31     3554.13    210.78 o 
   3   6  16    10156.19    10354.32    649.57 o 
   4   6  16     3731.39     3808.91    195.85 o 
   5   6  16      890.71      943.09    114.86 o 
   6   6  16     4375.35     4959.29    736.14 o 
  -8   7  16      195.95      292.15     90.52 o 
  -7   7  16        8.15       30.06     56.60 o 
  -6   7  16      589.34      534.58     71.33 o 
  -5   7  16      709.19      657.02    108.09 o 
  -4   7  16       18.84       13.30     33.18 o 
  -3   7  16      736.51      792.07     72.22 o 
  -2   7  16      648.49      623.89    121.61 o 
  -1   7  16      398.86      309.14     61.56 o 
   0   7  16     1202.42     1088.64    103.09 o 
   1   7  16     2193.67     2204.12    142.72 o 
   2   7  16      601.56      568.40     91.43 o 
   3   7  16      202.18      196.75    151.33 o 
   4   7  16     2483.44     2589.25    194.09 o 
   5   7  16     1380.72     1416.16    354.75 o 
  -7   8  16      431.01      327.44     60.00 o 
  -6   8  16        8.99        2.55     41.80 o 
  -5   8  16       47.13       81.41     39.78 o 
  -4   8  16      338.32      158.75     53.96 o 
  -3   8  16      263.38      277.96     47.28 o 
  -2   8  16      139.00       82.59     45.90 o 
  -1   8  16      552.31      418.46     71.00 o 
   0   8  16      519.75      498.41     81.08 o 
   1   8  16       17.45      167.12     56.75 o 
   2   8  16      817.64      791.59    109.39 o 
   3   8  16      250.32      134.90     81.75 o 
   4   8  16        7.97      169.45    109.89 o 
  -6   9  16     3979.92     3952.93    235.71 o 
  -5   9  16     4712.12     4496.38    208.72 o 
  -4   9  16     1266.71     1229.65    114.94 o 
  -3   9  16     2280.22     2239.49    128.56 o 
  -2   9  16     7505.93     7741.58    285.25 o 
  -1   9  16     3626.24     3632.28    210.74 o 
   0   9  16      474.50      399.13     82.06 o 
   1   9  16     7770.78     7484.18    345.83 o 
   2   9  16     5770.84     4919.08    423.48 o 
  -5  10  16      445.26      524.82    106.88 o 
  -3  10  16     7896.72     8182.01    775.18 o 
  -2  10  16      139.66       86.47    111.76 o 
  -1  10  16     6762.62     5818.45    563.35 o 
   0  10  16    11731.74    11488.39    798.68 o 
   1  10  16     2421.09     1844.34    303.03 o 
 -11   1  17     2746.68     3138.17    207.78 o 
 -10   1  17     2146.75     2088.68    140.77 o 
  -9   1  17        2.48       12.86     54.46 o 
  -8   1  17     2351.98     2067.27    114.19 o 
  -7   1  17     4127.68     4307.51    159.78 o 
  -6   1  17      547.90      511.59     53.59 o 
  -5   1  17     2291.24     2135.38    103.83 o 
  -4   1  17     6599.58     6601.08    186.13 o 
  -3   1  17     4152.78     4095.60    132.72 o 
  -2   1  17     1911.07     1800.98     85.89 o 
  -1   1  17     6168.17     6235.85    178.72 o 
   0   1  17     4918.08     4771.43    174.31 o 
   1   1  17        9.15       90.08     36.12 o 
   2   1  17     5666.54     6021.30    209.40 o 
   3   1  17     4941.33     4805.18    250.66 o 
   4   1  17      373.93      348.88     49.90 o 
   5   1  17     2602.24     2648.29    134.08 o 
   6   1  17     3835.48     3691.94    166.11 o 
   7   1  17     1870.31     1720.38    158.32 o 
 -11   2  17     1222.22     1127.96    153.96 o 
 -10   2  17     3419.38     3469.23    178.11 o 
  -9   2  17    13543.75    13727.19    383.81 o 
  -8   2  17    11300.49    11703.74    292.86 o 
  -7   2  17      169.51      176.13     37.73 o 
  -6   2  17    15486.09    15161.25    354.33 o 
  -5   2  17    20000.94    19866.04    345.27 o 
  -4   2  17     1526.24     1458.65     77.38 o 
  -3   2  17    11925.58    11828.06    260.15 o 
  -2   2  17    28597.78    28405.08    469.85 o 
  -1   2  17     6037.79     5919.77    172.68 o 
   0   2  17     2296.94     2411.06     96.39 o 
   1   2  17    14676.66    14783.54    341.68 o 
   2   2  17     8698.38     8728.25    227.65 o 
   3   2  17       15.14       -9.14     30.52 o 
   4   2  17     6977.98     6976.05    212.99 o 
   5   2  17     9638.09     9255.11    283.42 o 
   6   2  17     1171.54     1140.97    112.23 o 
   7   2  17     3024.81     3235.24    370.61 o 
 -10   3  17     5698.24     5263.21    359.71 o 
  -9   3  17      109.02      127.29     85.15 o 
  -8   3  17     5567.09     5860.84    355.85 o 
  -7   3  17    13213.65    13061.23    412.11 o 
  -6   3  17     2484.51     2424.89    124.02 o 
  -5   3  17     3248.88     3326.90    137.47 o 
  -4   3  17    22850.20    23221.69    381.70 o 
  -3   3  17     7683.54     7728.46    229.28 o 
  -2   3  17      997.41      950.85     64.16 o 
  -1   3  17    17233.14    16942.51    425.24 o 
   0   3  17     9263.12     9779.63    226.50 o 
   1   3  17      317.58      326.97     46.16 o 
   2   3  17     6765.19     6992.10    197.61 o 
   3   3  17    11465.52    11362.88    271.97 o 
   4   3  17     1424.78     1496.30     98.60 o 
   5   3  17     1716.48     1780.56    190.45 o 
   6   3  17    10067.58     9517.34    544.93 o 
   7   3  17     4962.18     5136.25    484.36 o 
 -10   4  17     1748.78     1686.72    161.32 o 
  -9   4  17     4577.60     4619.66    255.29 o 
  -8   4  17     2316.88     2201.11    181.25 o 
  -7   4  17      291.03      421.02     78.66 o 
  -6   4  17     4647.00     4686.94    224.69 o 
  -5   4  17     5858.44     6045.72    218.49 o 
  -4   4  17       42.21       43.71     36.15 o 
  -3   4  17     3448.85     3322.24    133.61 o 
  -2   4  17     8088.43     7989.93    220.91 o 
  -1   4  17     1417.33     1355.88     88.28 o 
   0   4  17      926.15      886.63     88.57 o 
   1   4  17     5307.80     5340.95    229.66 o 
   2   4  17     2322.98     2442.24    114.31 o 
   3   4  17       69.96       40.92     35.49 o 
   4   4  17     3708.27     3778.11    172.20 o 
   5   4  17     2760.58     2795.09    173.16 o 
   6   4  17       88.71      131.84     51.01 o 
  -9   5  17        7.10       89.91     59.01 o 
  -8   5  17      257.17      179.15     61.75 o 
  -7   5  17      909.33      772.94    126.66 o 
  -6   5  17      592.21      560.73     87.34 o 
  -5   5  17        0.56       77.81     68.95 o 
  -4   5  17       71.09       41.82     34.97 o 
  -3   5  17      810.95      826.94     82.72 o 
  -2   5  17      833.98      937.04     88.36 o 
  -1   5  17       20.39       16.12     35.13 o 
   0   5  17      555.36      501.98     84.65 o 
   1   5  17      489.28      566.52     71.42 o 
   2   5  17      158.54      163.06     47.20 o 
   3   5  17       40.70       61.24     46.32 o 
   4   5  17      412.75      526.36     68.40 o 
   5   5  17        0.30       53.15     62.73 o 
   6   5  17      288.67      247.95     87.83 o 
  -8   6  17     1614.29     1628.71    147.79 o 
  -7   6  17       25.81      -18.71     41.41 o 
  -6   6  17     2963.13     3070.17    266.22 o 
  -5   6  17     2890.60     2961.08    152.19 o 
  -4   6  17      317.58      428.34     56.90 o 
  -3   6  17     3196.57     3242.08    141.25 o 
  -2   6  17     6440.74     6315.19    236.76 o 
  -1   6  17     1355.06     1380.53    130.08 o 
   0   6  17      801.07      701.16    161.77 o 
   1   6  17     4366.19     4476.71    244.69 o 
   2   6  17     3092.27     3288.05    212.00 o 
   3   6  17        9.66      -16.63    111.41 o 
   4   6  17     2347.28     2529.61    192.30 o 
   5   6  17     4006.19     3693.00    244.98 o 
  -8   7  17     3262.35     3474.78    508.62 o 
  -7   7  17     5900.41     5747.36    281.70 o 
  -6   7  17     1187.63     1168.61    128.04 o 
  -5   7  17     3232.83     3334.88    167.39 o 
  -4   7  17    10373.43    10512.60    352.39 o 
  -3   7  17     5862.04     5997.19    203.34 o 
  -2   7  17     2231.91     2153.52    138.37 o 
  -1   7  17    10363.15    10646.20    460.59 o 
   0   7  17     9367.54     9122.10    357.45 o 
   1   7  17       39.78       -0.64     53.90 o 
   2   7  17     7217.24     7492.30    550.94 o 
   3   7  17    10712.38    10792.55    416.46 o 
   4   7  17     1633.61     1769.99    190.15 o 
   5   7  17     2250.59     2404.73    333.94 o 
  -7   8  17      341.39      310.80    132.08 o 
  -6   8  17     7889.92     7814.76    283.95 o 
  -5   8  17     6276.99     6157.91    310.53 o 
  -4   8  17       13.83       15.55     51.79 o 
  -3   8  17    11281.21    11946.57    312.57 o 
  -2   8  17    11794.65    11852.71    408.81 o 
  -1   8  17     1006.41      869.13    140.73 o 
   0   8  17     5603.91     5599.58    397.68 o 
   1   8  17    12243.88    12835.84    455.97 o 
   2   8  17     4312.63     4385.43    257.00 o 
   3   8  17     1037.08      925.92    187.47 o 
  -6   9  17     1072.52     1224.85    227.15 o 
  -5   9  17     1226.52     1347.29    132.46 o 
  -4   9  17     5966.79     6477.93    227.76 o 
  -3   9  17     2418.00     2539.29    140.81 o 
  -2   9  17      113.52      112.60     52.45 o 
  -1   9  17     5421.52     5287.41    240.11 o 
   0   9  17     5149.67     4631.45    269.87 o 
   1   9  17      104.22       81.76     93.27 o 
   2   9  17     1748.44     1340.23    224.26 o 
 -11   0  18     6685.45     6819.82    551.12 o 
 -10   0  18     6077.16     6271.36    836.53 o 
  -9   0  18       13.73       44.00     58.79 o 
  -8   0  18    11873.65    11715.35    456.14 o 
  -7   0  18    11592.08    11492.73    438.65 o 
  -6   0  18      946.45      946.74    139.06 o 
  -5   0  18     7002.14     7338.25    384.86 o 
  -4   0  18    18784.67    18963.29    726.29 o 
  -3   0  18     6553.66     6643.86    251.81 o 
  -2   0  18     5369.71     5385.75    222.72 o 
  -1   0  18    13127.41    12859.76    448.02 o 
   0   0  18     6978.21     6861.84    313.71 o 
   1   0  18     1354.35     1324.80    136.71 o 
   2   0  18    13136.08    13794.98   1155.80 o 
   3   0  18     8724.15     9151.67    337.57 o 
   4   0  18      139.53      129.05    105.08 o 
   5   0  18     4838.70     4909.64    267.73 o 
   6   0  18    11449.69    10500.37    470.23 o 
   7   0  18     1469.50     1316.69    169.92 o 
 -11   1  18      546.13      523.71     98.98 o 
 -10   1  18     2169.85     2099.24    139.13 o 
  -9   1  18    12231.34    12711.55    398.25 o 
  -8   1  18     4802.94     4909.32    183.25 o 
  -7   1  18      792.05      691.98     65.08 o 
  -6   1  18    11345.73    11591.78    304.60 o 
  -5   1  18    11992.09    11686.72    273.07 o 
  -4   1  18     1054.42      936.36     98.02 o 
  -3   1  18     7466.82     7381.36    190.21 o 
  -2   1  18    10002.50    10461.21    279.24 o 
  -1   1  18     2756.44     2955.11    137.75 o 
   0   1  18     2388.66     2485.43    128.76 o 
   1   1  18    10159.78    10109.29    298.62 o 
   2   1  18     2591.47     2706.41    129.07 o 
   3   1  18      949.44      940.34     91.87 o 
   4   1  18     4082.17     4063.94    176.04 o 
   5   1  18     4483.37     4436.67    166.62 o 
   6   1  18        0.45       31.31     57.12 o 
   7   1  18     3131.33     3095.24    372.40 o 
 -10   2  18     1184.96     1253.60    160.17 o 
  -9   2  18      198.39      174.34     52.68 o 
  -8   2  18     1140.43     1139.34     86.87 o 
  -7   2  18     1867.09     1968.35    108.00 o 
  -6   2  18      675.18      799.78     68.36 o 
  -5   2  18       40.31       18.24     27.00 o 
  -4   2  18     2234.10     2232.92     99.73 o 
  -3   2  18     1431.02     1303.25     81.70 o 
  -2   2  18      297.91      372.97     45.34 o 
  -1   2  18      450.57      401.43     50.36 o 
   0   2  18     1807.83     1762.09    108.16 o 
   1   2  18       33.04       98.81     34.35 o 
   2   2  18      529.90      518.44     80.98 o 
   3   2  18      808.42      767.53     72.13 o 
   4   2  18       53.17       16.70     39.10 o 
   5   2  18      434.12      474.19     61.36 o 
   6   2  18      873.50      841.38     91.64 o 
 -10   3  18      828.67      682.08    111.75 o 
  -9   3  18      801.91      788.10    103.27 o 
  -8   3  18      217.42      183.30     62.63 o 
  -7   3  18      723.71      789.17    113.38 o 
  -6   3  18     2103.54     2072.51    150.57 o 
  -5   3  18     1030.71     1002.98     66.33 o 
  -4   3  18      157.24      154.45     34.46 o 
  -3   3  18     1540.68     1736.81     86.67 o 
  -2   3  18     2899.37     2776.61    112.79 o 
  -1   3  18       54.54       99.20     37.39 o 
   0   3  18      779.00      767.24     81.42 o 
   1   3  18     2645.33     2815.76    134.75 o 
   2   3  18     1072.17     1094.15    101.05 o 
   3   3  18       87.63       83.65     38.00 o 
   4   3  18      615.91      557.32     65.85 o 
   5   3  18      815.29      958.75     90.95 o 
   6   3  18      492.34      372.91    122.88 o 
  -9   4  18      712.82      759.79    112.95 o 
  -8   4  18     5771.42     5671.29    276.05 o 
  -7   4  18     4006.45     4115.37    222.41 o 
  -6   4  18      439.42      281.83     69.23 o 
  -5   4  18     5567.76     5703.45    216.82 o 
  -4   4  18    10554.40    10442.29    422.52 o 
  -3   4  18     1345.49     1389.56    106.56 o 
  -2   4  18     3859.53     3989.37    154.87 o 
  -1   4  18    15398.70    15594.93    345.77 o 
   0   4  18     4516.49     4567.97    172.83 o 
   1   4  18      667.34      664.82    141.93 o 
   2   4  18    12492.11    12427.15    315.90 o 
   3   4  18    10534.41    11078.80    311.16 o 
   4   4  18      260.34      373.55     64.27 o 
   5   4  18     3619.18     3598.82    179.78 o 
   6   4  18     6817.96     5694.64    514.41 o 
  -9   5  18     8657.54     8858.45    370.97 o 
  -8   5  18     2162.18     2205.81    172.77 o 
  -7   5  18     2967.82     2834.16    187.57 o 
  -6   5  18    16088.83    15353.34    824.85 o 
  -5   5  18     8933.30     9483.83    401.39 o 
  -4   5  18      155.28      103.16     44.60 o 
  -3   5  18    13905.74    14545.83    509.56 o 
  -2   5  18    17258.23    18163.11    513.87 o 
  -1   5  18      843.14      730.27    105.91 o 
   0   5  18     8155.25     7896.92    330.21 o 
   1   5  18    18384.64    18786.68    556.40 o 
   2   5  18     5207.17     5186.76    245.18 o 
   3   5  18     1475.61     1439.82    132.68 o 
   4   5  18    11077.38    11818.98    597.22 o 
   5   5  18     7137.67     7256.83    336.38 o 
  -8   6  18     5307.66     5313.90    274.96 o 
  -7   6  18     7365.70     7532.31    322.75 o 
  -6   6  18      447.06      520.32     91.20 o 
  -5   6  18     6693.95     6541.53    282.13 o 
  -4   6  18    10593.35    11070.36    328.25 o 
  -3   6  18     3839.08     3800.17    211.01 o 
  -2   6  18     2145.86     2236.71    142.98 o 
  -1   6  18    12140.01    12318.71    619.81 o 
   0   6  18     5720.43     5638.75    278.32 o 
   1   6  18       72.43      128.31     58.60 o 
   2   6  18     6621.67     6994.85    322.87 o 
   3   6  18     8471.38     9010.09    583.36 o 
   4   6  18      893.10      840.52    119.94 o 
  -7   7  18      759.13      676.44     98.01 o 
  -6   7  18     1744.21     1669.15    197.47 o 
  -5   7  18      147.55      153.41     71.83 o 
  -4   7  18      933.19      844.66    104.74 o 
  -3   7  18     1801.85     1696.49    123.61 o 
  -2   7  18     1790.73     1783.03    130.42 o 
  -1   7  18      120.80      112.00     58.19 o 
   0   7  18     2679.27     2770.86    196.41 o 
   1   7  18     1801.09     1829.24    248.04 o 
   2   7  18      453.86      526.30     97.44 o 
   3   7  18      902.82      948.65    231.16 o 
   4   7  18     2654.16     3401.00    394.09 o 
  -6   8  18        1.39      -63.84     63.84 o 
  -5   8  18      121.02       29.04     53.32 o 
  -4   8  18      542.31      565.38     76.34 o 
  -3   8  18      101.81      136.84     51.43 o 
  -2   8  18      528.15      491.77     76.10 o 
  -1   8  18      252.78      184.42     76.13 o 
   0   8  18       42.60       48.48     46.27 o 
   1   8  18      218.31      223.04    108.39 o 
   2   8  18      753.72      781.90    128.05 o 
  -4   9  18       26.56      -33.69     65.14 o 
  -3   9  18     4109.53     4084.33    236.74 o 
  -2   9  18     4854.79     5284.00    314.27 o 
  -1   9  18      230.28      112.22     94.10 o 
   0   9  18     2195.43     2303.93    294.84 o 
   1   9  18     5933.97     5342.44    457.40 o 
 -11   1  19     1665.48     1536.60    258.16 o 
 -10   1  19      476.48      456.31    118.26 o 
  -9   1  19      761.58      673.16     80.47 o 
  -8   1  19     4288.30     4215.47    190.81 o 
  -7   1  19     1995.36     1926.33    111.66 o 
  -6   1  19      213.03      213.71     71.15 o 
  -5   1  19     3908.49     3835.40    148.29 o 
  -4   1  19     3796.25     3767.70    145.24 o 
  -3   1  19       24.23       36.17     34.38 o 
  -2   1  19     3262.76     3361.00    135.38 o 
  -1   1  19     5353.90     5163.76    191.16 o 
   0   1  19     1320.90     1395.65    102.27 o 
   1   1  19     1073.30     1046.45     92.49 o 
   2   1  19     4599.77     4666.76    177.15 o 
   3   1  19     3301.03     3359.08    156.35 o 
   4   1  19       42.36       77.02     39.46 o 
   5   1  19     2805.58     2667.63    140.36 o 
   6   1  19     4678.58     3853.67    424.63 o 
 -10   2  19     5352.36     5352.73    513.05 o 
  -9   2  19    11305.41    11423.83    421.63 o 
  -8   2  19     2821.43     2738.49    156.99 o 
  -7   2  19     3325.93     3188.04    142.71 o 
  -6   2  19    13696.25    13603.99    313.42 o 
  -5   2  19     8540.13     8441.22    213.32 o 
  -4   2  19     1102.05     1058.17     88.48 o 
  -3   2  19    13061.95    13124.42    293.70 o 
  -2   2  19     8018.13     8062.75    219.01 o 
  -1   2  19       11.79       13.52     37.63 o 
   0   2  19     4867.57     4722.09    186.10 o 
   1   2  19    11465.24    11862.54    310.19 o 
   2   2  19     2517.47     2645.27    146.05 o 
   3   2  19     1607.02     1822.89    108.91 o 
   4   2  19     7573.45     8006.87    259.52 o 
   5   2  19     3909.69     3449.23    161.88 o 
   6   2  19      290.15      144.94     92.55 o 
  -9   3  19      580.64      570.99     98.37 o 
  -8   3  19     9596.18    10075.72    475.15 o 
  -7   3  19     8738.52     8579.57    335.13 o 
  -6   3  19        1.75      -26.00     50.38 o 
  -5   3  19     9670.02     9439.20    252.78 o 
  -4   3  19    12172.94    11969.94    291.16 o 
  -3   3  19      293.04      325.54     56.96 o 
  -2   3  19     8374.42     8303.94    212.23 o 
  -1   3  19    13407.44    13273.31    382.28 o 
   0   3  19     3104.10     3140.40    143.02 o 
   1   3  19     1512.48     1723.02    168.74 o 
   2   3  19    11826.61    12351.40    320.19 o 
   3   3  19     5957.67     6383.38    206.80 o 
   4   3  19       83.85       51.91     36.63 o 
   5   3  19     8376.71     8558.45    287.81 o 
  -9   4  19     2658.34     2900.45    253.98 o 
  -8   4  19      500.80      427.31     89.83 o 
  -7   4  19     1535.81     1446.89    135.22 o 
  -6   4  19     4408.92     4642.48    235.50 o 
  -5   4  19     1441.72     1407.54    110.04 o 
  -4   4  19      749.42      738.98     82.72 o 
  -3   4  19     4449.95     4338.59    193.15 o 
  -2   4  19     2740.94     2743.19    153.83 o 
  -1   4  19      175.32      121.57     39.67 o 
   0   4  19     3712.11     3681.60    181.34 o 
   1   4  19     4529.16     4763.96    221.29 o 
   2   4  19      204.60      153.81     62.35 o 
   3   4  19     1714.37     1718.10    142.84 o 
   4   4  19     4904.56     4881.76    207.82 o 
   5   4  19      901.74      644.22    131.29 o 
  -8   5  19       15.74      -33.64     69.21 o 
  -7   5  19       19.11       60.55     59.88 o 
  -6   5  19      125.80      139.73     75.03 o 
  -5   5  19      220.31      225.57     63.11 o 
  -4   5  19       85.86       52.90     47.80 o 
  -3   5  19       83.13      109.22     55.98 o 
  -2   5  19      542.60      470.24    126.84 o 
  -1   5  19       83.06       85.21     41.92 o 
   0   5  19       16.67       30.13     44.92 o 
   1   5  19       71.87      103.11     68.72 o 
   2   5  19      126.04      101.39     55.23 o 
   3   5  19        1.42      -49.25     49.25 o 
   4   5  19      104.44      119.19     64.24 o 
   5   5  19       80.14       -6.89    116.03 o 
  -7   6  19      954.26     1079.10    119.95 o 
  -6   6  19     6605.51     6418.14    292.82 o 
  -5   6  19     3380.33     3277.05    200.39 o 
  -4   6  19       76.94       35.91     56.58 o 
  -3   6  19     7369.70     7539.87    272.27 o 
  -2   6  19     3759.06     4073.16    198.46 o 
  -1   6  19      486.11      592.60     82.01 o 
   0   6  19     1854.04     1858.03    136.77 o 
   1   6  19     5730.64     5569.93    290.34 o 
   2   6  19     2110.39     1984.26    172.53 o 
   3   6  19      254.23      310.38     81.82 o 
  -6   7  19        7.61      -47.66     59.70 o 
  -5   7  19     8739.07     8898.55    352.73 o 
  -4   7  19    11699.05    12183.66    366.03 o 
  -3   7  19      654.87      540.82     73.10 o 
  -2   7  19     5370.48     5359.20    234.59 o 
  -1   7  19    12447.66    12954.69    394.83 o 
   0   7  19     5682.75     6011.27    543.58 o 
   1   7  19      542.47      535.72     98.31 o 
   2   7  19     8022.81     7981.24    790.91 o 
  -5   8  19     3348.83     3558.20    266.96 o 
  -4   8  19     2585.77     2697.59    173.40 o 
  -3   8  19    13246.68    13760.68    404.17 o 
  -2   8  19     7354.00     7484.45    482.34 o 
  -1   8  19       39.62       -3.98     52.38 o 
   0   8  19     8224.23     8219.89    850.75 o 
   1   8  19    10113.53    10570.01    481.05 o 
 -10   0  20     1337.45     1356.16    213.32 o 
  -9   0  20     3227.24     3559.44    311.62 o 
  -8   0  20     9605.32     9881.67    430.02 o 
  -7   0  20     2419.41     2420.22    196.76 o 
  -6   0  20     2231.92     2064.48    229.68 o 
  -5   0  20    12844.98    12819.29    511.29 o 
  -4   0  20    10476.15    10780.94    360.15 o 
  -3   0  20     1258.12     1156.74    200.64 o 
  -2   0  20    11837.92    11293.28    432.15 o 
  -1   0  20    13968.16    14123.06    500.73 o 
   0   0  20     1605.92     1489.82    153.50 o 
   1   0  20    10948.65    10808.14    445.54 o 
   2   0  20    15704.72    15726.65    576.43 o 
   3   0  20     5331.25     5762.42    495.88 o 
   4   0  20     1318.73     1474.67    263.58 o 
   5   0  20    13528.47    12875.80    622.00 o 
 -10   1  20     4285.04     4432.58    247.77 o 
  -9   1  20     7471.39     7693.54    273.66 o 
  -8   1  20       39.92       36.98     40.49 o 
  -7   1  20     3305.06     3108.48    145.65 o 
  -6   1  20     6386.73     6798.20    215.19 o 
  -5   1  20     1312.25     1224.23     85.43 o 
  -4   1  20     2583.92     2505.12    121.32 o 
  -3   1  20    10593.30    10366.14    262.60 o 
  -2   1  20     2867.47     3045.46    147.19 o 
  -1   1  20      307.30      309.87     54.85 o 
   0   1  20     9342.29     9808.41    290.01 o 
   1   1  20     5727.16     5786.31    222.61 o 
   2   1  20       24.68       70.14     46.61 o 
   3   1  20     5259.40     5516.80    235.65 o 
   4   1  20     7966.24     7875.03    264.74 o 
   5   1  20     1583.04     1477.26    181.01 o 
  -9   2  20      198.21      225.43     65.27 o 
  -8   2  20     1102.19     1179.30    126.03 o 
  -7   2  20      103.45       90.34     41.07 o 
  -6   2  20       23.07      -16.16     33.32 o 
  -5   2  20     1241.63     1165.04     78.29 o 
  -4   2  20      392.34      369.16     45.59 o 
  -3   2  20       62.35       85.18     32.43 o 
  -2   2  20     1507.30     1549.88     95.22 o 
  -1   2  20     1272.67     1246.24     95.14 o 
   0   2  20       19.84       66.49     56.49 o 
   1   2  20     1695.84     1656.39    109.62 o 
   2   2  20     2584.00     2690.91    171.31 o 
   3   2  20      145.36      126.31     39.24 o 
   4   2  20      374.30      515.29     70.17 o 
   5   2  20     2524.87     2711.27    251.40 o 
  -9   3  20     1091.19     1158.58    132.91 o 
  -8   3  20      211.89      317.51     77.57 o 
  -7   3  20      633.74      567.10    150.00 o 
  -6   3  20     1394.67     1453.53    182.14 o 
  -5   3  20     1263.15     1220.30    104.17 o 
  -4   3  20       12.83       21.99     39.02 o 
  -3   3  20     1067.68     1011.67     82.24 o 
  -2   3  20     2644.61     2727.95    119.75 o 
  -1   3  20      460.56      409.39     59.27 o 
   0   3  20       38.73       35.68     42.40 o 
   1   3  20     1166.89     1100.60     90.87 o 
   2   3  20      782.36      951.93     91.53 o 
   3   3  20       81.38       40.24     42.41 o 
   4   3  20      253.52      144.65     41.82 o 
   5   3  20      306.93      544.45    168.78 o 
  -8   4  20     7798.25     8053.53    347.45 o 
  -7   4  20     1995.09     1965.84    161.55 o 
  -6   4  20     1111.20     1157.62    166.30 o 
  -5   4  20    10858.34    11137.96    384.59 o 
  -4   4  20     6924.09     6903.73    255.32 o 
  -3   4  20      184.78      166.97     48.96 o 
  -2   4  20     6301.56     6386.47    247.83 o 
  -1   4  20    10916.79    10972.75    295.64 o 
   0   4  20     2501.23     2416.57    151.06 o 
   1   4  20     1626.14     1683.41    150.49 o 
   2   4  20    10230.96    10727.49    452.01 o 
   3   4  20     2677.27     2983.10    187.95 o 
   4   4  20       66.61       -4.38     77.96 o 
  -7   5  20     7608.75     7964.57    340.24 o 
  -6   5  20    13965.51    13946.58    638.28 o 
  -5   5  20     2631.70     2459.57    171.94 o 
  -4   5  20     3246.64     3364.64    176.59 o 
  -3   5  20    16642.83    17288.20    444.83 o 
  -2   5  20     9738.26    10022.09    326.16 o 
  -1   5  20      109.54      124.52     63.62 o 
   0   5  20     8272.04     8248.38    670.51 o 
   1   5  20     9566.56     9700.77    394.52 o 
   2   5  20      709.78      744.58    211.97 o 
   3   5  20     3728.53     4118.02    364.45 o 
   4   5  20     7626.78     8775.22    646.24 o 
  -6   6  20      569.76      389.94     75.13 o 
  -5   6  20     7025.13     7188.54    313.18 o 
  -4   6  20     8445.86     8432.26    296.58 o 
  -3   6  20      454.71      439.17     70.42 o 
  -2   6  20     4214.45     4412.55    233.95 o 
  -1   6  20     8887.47     9136.00    319.98 o 
   0   6  20     2163.02     2268.49    156.91 o 
   1   6  20      650.15      772.31    113.41 o 
   2   6  20     5026.58     5350.01    336.18 o 
  -5   7  20       11.64       62.25     53.03 o 
  -4   7  20      798.11      868.27     92.14 o 
  -3   7  20     2068.19     1876.15    140.50 o 
  -2   7  20     1309.06     1394.23    164.44 o 
  -1   7  20      215.80      174.75     53.69 o 
   0   7  20     1772.61     1759.21    140.02 o 
   1   7  20     1730.19     1912.02    194.37 o 
  -3   8  20      428.41      431.13    166.42 o 
  -2   8  20      328.57      366.92    135.69 o 
  -1   8  20      244.28      179.40    100.69 o 
 -10   1  21        9.58      187.80    107.05 o 
  -9   1  21     2463.26     2312.14    158.93 o 
  -8   1  21     3188.74     3403.95    173.18 o 
  -7   1  21      473.70      382.15     55.52 o 
  -6   1  21     1772.37     1726.01    108.69 o 
  -5   1  21     4954.53     4973.13    181.55 o 
  -4   1  21     2689.58     2728.35    131.58 o 
  -3   1  21      411.22      404.54     61.29 o 
  -2   1  21     3949.57     3830.82    170.38 o 
  -1   1  21     4672.35     4648.66    192.15 o 
   0   1  21      453.09      568.99     74.21 o 
   1   1  21     3309.92     3314.03    170.10 o 
   2   1  21     7493.31     7804.35    339.82 o 
   3   1  21     1902.25     1865.96    139.80 o 
   4   1  21      829.75      860.64     90.95 o 
  -9   2  21     5580.62     6313.10    366.76 o 
  -8   2  21       30.96       23.05     51.59 o 
  -7   2  21     8344.89     8121.03    446.56 o 
  -6   2  21    10669.43    11202.30    291.47 o 
  -5   2  21      894.05      899.39     73.35 o 
  -4   2  21     4846.24     4894.27    166.63 o 
  -3   2  21     9192.86     9070.30    240.11 o 
  -2   2  21     3314.00     3024.64    142.87 o 
  -1   2  21      796.95      651.59     70.18 o 
   0   2  21     9720.74     9729.13    277.76 o 
   1   2  21     7794.72     8062.23    254.63 o 
   2   2  21        2.45       42.06     44.01 o 
   3   2  21     5172.19     5474.84    219.39 o 
   4   2  21     9147.04     9105.77    380.39 o 
  -8   3  21    10239.23    10012.50    394.69 o 
  -7   3  21     1125.81     1230.75    128.85 o 
  -6   3  21     3383.38     3315.89    220.87 o 
  -5   3  21    16026.27    16067.96    422.27 o 
  -4   3  21     4817.40     4858.94    393.56 o 
  -3   3  21     1106.83     1142.17     89.78 o 
  -2   3  21    10784.36    10979.83    333.15 o 
  -1   3  21     8912.69     9265.40    307.27 o 
   0   3  21      274.13      232.53     76.88 o 
   1   3  21     6358.00     6480.23    228.04 o 
   2   3  21    13920.49    14676.75    512.06 o 
   3   3  21     4018.47     4151.87    201.62 o 
   4   3  21     1406.91     1242.51    168.27 o 
  -7   4  21     4567.92     4742.03    258.36 o 
  -6   4  21     2826.94     2752.12    189.57 o 
  -5   4  21        9.99       21.49     45.19 o 
  -4   4  21     3771.21     3818.41    191.62 o 
  -3   4  21     4474.45     4261.56    203.83 o 
  -2   4  21      871.95      776.14     91.75 o 
  -1   4  21     1686.19     1725.11    158.69 o 
   0   4  21     5575.55     5406.76    234.06 o 
   1   4  21     3403.26     3519.83    190.49 o 
   2   4  21       46.52      110.48     52.46 o 
   3   4  21     4293.30     4356.50    428.83 o 
  -7   5  21       23.63       73.61    117.36 o 
  -6   5  21        0.56      -10.40     40.96 o 
  -5   5  21      139.63      169.19     58.59 o 
  -4   5  21        7.47       12.79     42.05 o 
  -3   5  21      117.96      220.01     58.84 o 
  -2   5  21        3.16       25.73     44.44 o 
  -1   5  21       66.24       96.40    106.28 o 
   0   5  21       15.85       21.73     78.74 o 
   1   5  21        0.63       56.30     63.79 o 
   2   5  21       46.74      102.50    111.19 o 
  -5   6  21      580.72      563.95     91.67 o 
  -4   6  21      623.60      493.07     73.59 o 
  -3   6  21     1922.40     1630.33    177.38 o 
  -2   6  21      822.69      960.61    118.52 o 
  -1   6  21       65.99       75.69     53.01 o 
   0   6  21     1709.39     1674.83    160.39 o 
   1   6  21      983.99     1015.82    203.67 o 
  -4   7  21     5126.07     5139.83    497.94 o 
  -3   7  21       76.21        4.49    150.09 o 
  -2   7  21     4062.80     4602.22    269.91 o 
  -1   7  21     5752.79     6864.20    555.90 o 
  -9   0  22    12115.46    12399.64    899.78 o 
  -8   0  22     8207.78     8324.67    645.31 o 
  -7   0  22       88.10       62.11    137.30 o 
  -6   0  22     7918.97     8017.13    380.03 o 
  -5   0  22    18032.23    18152.22    808.10 o 
  -4   0  22     3376.90     3327.43    229.19 o 
  -3   0  22     5402.73     5464.33    299.07 o 
  -2   0  22    21408.09    20838.65    665.43 o 
  -1   0  22    15893.83    15306.96    554.67 o 
   0   0  22      220.43      158.26     68.18 o 
   1   0  22    13485.22    13740.17    545.19 o 
   2   0  22    15509.82    15516.27   1100.60 o 
   3   0  22     2050.50     2378.33    224.97 o 
  -9   1  22     1510.20     1671.74    179.92 o 
  -8   1  22     2022.08     2024.48    136.55 o 
  -7   1  22     5764.41     5530.01    207.22 o 
  -6   1  22     5082.37     5109.31    193.05 o 
  -5   1  22      115.24       99.38     43.55 o 
  -4   1  22     7831.85     7707.32    256.22 o 
  -3   1  22     8702.27     8159.46    265.04 o 
  -2   1  22      782.88      757.98     79.40 o 
  -1   1  22     3252.45     3448.87    170.31 o 
   0   1  22    13864.43    13586.73    373.08 o 
   1   1  22     3290.56     3307.61    178.13 o 
   2   1  22      508.79      627.86     86.72 o 
   3   1  22     5752.37     5781.53    254.49 o 
  -8   2  22      475.87      382.38     84.75 o 
  -7   2  22       85.29       13.91     51.55 o 
  -6   2  22     1065.24      988.86     93.91 o 
  -5   2  22     1443.00     1428.24     92.37 o 
  -4   2  22      201.02      164.11     39.38 o 
  -3   2  22      802.80      825.14     77.53 o 
  -2   2  22     2007.97     1980.07    118.90 o 
  -1   2  22     1700.55     1770.71    114.47 o 
   0   2  22        6.79       38.18     42.09 o 
   1   2  22     2074.59     2083.86    131.10 o 
   2   2  22     1283.00     1227.89    102.77 o 
   3   2  22      583.16      595.45    133.73 o 
  -7   3  22      191.31      131.46     57.64 o 
  -6   3  22      863.82      959.96    115.50 o 
  -5   3  22      561.48      607.72     92.69 o 
  -4   3  22       35.45      -32.90     45.96 o 
  -3   3  22      279.21      197.60     44.03 o 
  -2   3  22      550.62      517.76     72.61 o 
  -1   3  22       16.69       63.57     51.73 o 
   0   3  22       85.37       79.79     43.22 o 
   1   3  22      174.71      134.94     57.59 o 
   2   3  22       71.65       84.61    103.61 o 
   3   3  22       75.64      282.01    148.23 o 
  -7   4  22      359.99      236.81    130.50 o 
  -6   4  22     1929.32     2072.97    169.63 o 
  -5   4  22     5165.16     5085.11    467.99 o 
  -4   4  22     2217.41     2131.99    145.52 o 
  -3   4  22      385.69      397.44     71.99 o 
  -2   4  22     6955.34     6715.52    319.12 o 
  -1   4  22     5102.26     4864.99    291.73 o 
   0   4  22       14.19      -73.45     73.45 o 
   1   4  22     4931.09     5104.15    237.82 o 
   2   4  22     4748.04     5431.14    469.72 o 
   3   4  22      569.56      708.53    177.49 o 
  -6   5  22     5969.46     5737.12    519.68 o 
  -5   5  22      175.21      259.24     61.07 o 
  -4   5  22     4474.87     4553.31    217.95 o 
  -3   5  22     7958.81     8243.65    305.08 o 
  -2   5  22     1569.25     1458.75    124.67 o 
  -1   5  22     2250.07     2152.59    185.25 o 
   0   5  22     8013.86     8435.04    648.77 o 
  -4   6  22     2642.68     2722.00    251.51 o 
  -3   6  22      232.91      106.68    126.36 o 
  -2   6  22     5576.45     5741.26    385.72 o 
  -8   1  23     2518.07     2432.14    176.69 o 
  -7   1  23      100.73       33.08     39.78 o 
  -6   1  23     3337.34     3426.15    161.79 o 
  -5   1  23     5486.27     5299.30    199.07 o 
  -4   1  23      382.08      413.49    116.73 o 
  -3   1  23     1266.37     1347.52    107.51 o 
  -2   1  23     5474.05     5346.38    276.45 o 
  -1   1  23     3919.77     4146.67    193.61 o 
   0   1  23      434.58      686.91     95.00 o 
   1   1  23     4390.60     4715.00    239.41 o 
   2   1  23     4226.33     4360.51    304.39 o 
  -7   2  23     8123.72     8005.88    350.14 o 
  -6   2  23     4388.63     4468.37    249.20 o 
  -5   2  23      393.45      348.54     62.23 o 
  -4   2  23     8191.47     8583.76    295.78 o 
  -3   2  23     7463.83     7379.78    241.17 o 
  -2   2  23      732.56      724.61     77.09 o 
  -1   2  23     3739.20     3625.29    168.78 o 
   0   2  23     8724.15     8388.18    270.39 o 
   1   2  23     1871.28     2033.89    132.73 o 
   2   2  23     1716.70     1367.54    297.25 o 
  -7   3  23        9.31      -37.35    110.75 o 
  -6   3  23     8327.02     8549.98    358.72 o 
  -5   3  23    11566.54    11775.65    422.64 o 
  -4   3  23     1711.41     1608.05    133.75 o 
  -3   3  23     2590.99     2702.09    198.01 o 
  -2   3  23    12748.20    12732.44    383.83 o 
  -1   3  23     6833.89     6298.80    262.09 o 
   0   3  23       71.07      115.96     61.42 o 
   1   3  23    10010.60    10284.06    669.59 o 
   2   3  23     8169.57     9472.99    657.89 o 
  -6   4  23     1680.70     1593.40    283.76 o 
  -5   4  23      196.32      105.53    106.30 o 
  -4   4  23     4861.03     4915.08    231.76 o 
  -3   4  23     4919.99     4610.18    260.84 o 
  -2   4  23      544.77      623.17     97.44 o 
  -1   4  23     2400.62     1959.64    175.37 o 
  -5   5  23      149.38      131.58     86.26 o 
  -4   5  23      186.76      153.05    101.26 o 
  -3   5  23       19.52      186.67     92.70 o 
  -2   5  23       91.03        4.60    121.80 o 
  -4   6  23      597.58      266.40    134.31 o 
  -3   6  23      616.22      488.92    161.82 o 
  -7   0  24      195.63      282.48     70.60 o 
  -6   0  24    10913.15    10964.43    635.39 o 
  -5   0  24    14199.87    13885.13    541.80 o 
  -4   0  24      769.61      678.18    113.15 o 
  -3   0  24     5504.51     5240.75    460.30 o 
  -2   0  24    13171.24    13463.75    533.11 o 
  -1   0  24     4982.73     4886.11    307.60 o 
   0   0  24     2019.27     1732.25    187.26 o 
   1   0  24     8502.55     8914.45    621.11 o 
  -7   1  24     5818.32     5745.22    330.29 o 
  -6   1  24     3294.48     3265.28    161.90 o 
  -5   1  24      569.52      520.46     68.93 o 
  -4   1  24     5940.34     5670.21    229.90 o 
  -3   1  24     5173.29     5095.16    216.28 o 
  -2   1  24       73.97       61.33     39.75 o 
  -1   1  24     4185.88     3975.84    195.54 o 
   0   1  24     5507.81     5707.19    243.01 o 
   1   1  24      235.91      181.97    133.82 o 
  -7   2  24       42.69     -157.67    157.67 o 
  -6   2  24      938.66      816.93    207.51 o 
  -5   2  24     1567.98     1582.19    175.62 o 
  -4   2  24      554.69      546.11     78.49 o 
  -3   2  24      147.97      121.46     47.52 o 
  -2   2  24     1289.42     1185.36    111.76 o 
  -1   2  24     1321.58     1245.24    100.80 o 
   0   2  24       12.28       36.35     53.61 o 
   1   2  24      562.69      414.53    102.75 o 
  -6   3  24        8.45     -105.76    114.80 o 
  -5   3  24       21.12       72.31     89.41 o 
  -4   3  24      148.45      143.18     91.66 o 
  -3   3  24       65.50      -49.18     68.80 o 
  -2   3  24      272.99      350.84    131.91 o 
  -1   3  24      875.77      999.47    201.69 o 
   0   3  24      111.65       -7.41     95.29 o 
   1   3  24      147.45       83.10     93.79 o 
  -5   4  24     4475.75     4977.24    500.97 o 
  -4   4  24      177.81      209.96    140.73 o 
  -3   4  24     3567.37     3804.91    494.96 o 
  -4   5  24     7092.23     7465.07    442.57 o 
  -6   1  25     3128.45     2773.63    325.52 o 
  -5   1  25     2074.70     1949.29    186.11 o 
  -4   1  25        0.14       45.71     36.33 o 
  -3   1  25     2163.52     2437.06    153.66 o 
  -2   1  25     4733.18     4251.10    233.88 o 
  -1   1  25      457.46      418.16    100.09 o 
  -4   2  25     5827.69     5255.11    554.71 o 
  -3   2  25     2529.70     2161.63    227.71 o 
  -2   2  25      454.75      568.40    152.75 o 
  -1   2  25     6729.77     7037.08    537.65 o 
  -4   3  25        6.90      197.73    145.31 o 
                                                 
