# Supplementary material for: Di-μ2-chlorido-bis­[chlorido(η5-2,3,4,5-tetra­methyl-1-propyl­cyclo­penta­dien­yl)iridium(III)]
Source: Acta Crystallogr Sect E Struct Rep Online. 2013 Feb 28;69(Pt 3):m176. doi: 10.1107/S1600536813005072 (PMC3588487; doi:10.1107/S1600536813005072)
Supplement: Supplementary file 3 [file e-69-0m176-Isup3.cml]

<?xml version="1.0"?>
<cml xmlns="http://www.xml-cml.org/schema">
<molecule>
<atomArray>
<atom elementType="C" id="a393" x2="17.9601" y2="-56.9046"/>
<atom elementType="Ir" hydrogenCount="0" id="a395" x2="26.0003" y2="-61.5262"/>
<atom elementType="Cl" hydrogenCount="0" id="a408" x2="25.9091" y2="-67.6856"/>
<atom elementType="Cl" hydrogenCount="0" id="a414" x2="30.0795" y2="-57.4849"/>
<atom elementType="C" id="a495" x2="42.914" y2="-66.1194"/>
<atom elementType="Ir" hydrogenCount="0" id="a496" x2="35.2668" y2="-60.8729"/>
<atom elementType="Cl" hydrogenCount="0" id="a497" x2="35.2806" y2="-56.6825"/>
<atom elementType="Cl" hydrogenCount="0" id="a498" x2="30.8791" y2="-64.577"/>
</atomArray>
<bondArray>
<bond atomRefs2="a393 a395" id="b396" order="1"/>
<bond atomRefs2="a408 a395" id="b413" order="1"/>
<bond atomRefs2="a395 a414" id="b415" order="1"/>
<bond atomRefs2="a495 a496" id="b499" order="1"/>
<bond atomRefs2="a497 a496" id="b500" order="1"/>
<bond atomRefs2="a496 a498" id="b501" order="1"/>
<bond atomRefs2="a414 a496" id="b507" order="1"/>
<bond atomRefs2="a395 a498" id="b511" order="1"/>
</bondArray>
</molecule>
<molecule>
<atomArray>
<atom elementType="C" id="a473" x2="45.7931" y2="-62.975"/>
<atom elementType="C" id="a476" x2="40.6872" y2="-70.3074"/>
<atom elementType="C" id="a477" x2="44.1948" y2="-67.3843"/>
<atom elementType="C" hydrogenCount="3" id="a478" x2="38.943" y2="-73.1308"/>
<atom elementType="C" hydrogenCount="3" id="a479" x2="46.638" y2="-69.01"/>
<atom elementType="C" hydrogenCount="3" id="a480" x2="37.434" y2="-68.2348"/>
<atom elementType="C" hydrogenCount="2" id="a481" x2="48.0847" y2="-61.2739"/>
<atom elementType="C" hydrogenCount="3" id="a482" x2="42.7654" y2="-59.9745"/>
<atom elementType="C" id="a474" x2="43.239" y2="-63.1865"/>
<atom elementType="C" id="a475" x2="40.1108" y2="-67.7461"/>
<atom elementType="C" hydrogenCount="2" id="a520" x2="48.1595" y2="-56.9874"/>
<atom elementType="C" hydrogenCount="3" id="a522" x2="50.3808" y2="-55.1892"/>
</atomArray>
<bondArray>
<bond atomRefs2="a473 a474" id="b483" order="A"/>
<bond atomRefs2="a475 a476" id="b485" order="A"/>
<bond atomRefs2="a476 a477" id="b486" order="A"/>
<bond atomRefs2="a473 a477" id="b487" order="A"/>
<bond atomRefs2="a476 a478" id="b488" order="1"/>
<bond atomRefs2="a477 a479" id="b489" order="1"/>
<bond atomRefs2="a475 a480" id="b490" order="1"/>
<bond atomRefs2="a473 a481" id="b491" order="1"/>
<bond atomRefs2="a474 a482" id="b492" order="1"/>
<bond atomRefs2="a474 a475" id="b484" order="A"/>
<bond atomRefs2="a481 a520" id="b521" order="1"/>
<bond atomRefs2="a520 a522" id="b523" order="1"/>
</bondArray>
</molecule>
<molecule>
<atomArray>
<atom elementType="C" id="a198" x2="15.3401" y2="-60.268"/>
<atom elementType="C" id="a201" x2="19.8467" y2="-52.5527"/>
<atom elementType="C" id="a202" x2="16.5827" y2="-55.7455"/>
<atom elementType="C" hydrogenCount="3" id="a416" x2="21.3609" y2="-49.5995"/>
<atom elementType="C" hydrogenCount="3" id="a418" x2="14.018" y2="-54.3193"/>
<atom elementType="C" hydrogenCount="3" id="a420" x2="23.2544" y2="-54.36"/>
<atom elementType="C" hydrogenCount="2" id="a422" x2="13.1911" y2="-62.1459"/>
<atom elementType="C" hydrogenCount="3" id="a424" x2="18.5969" y2="-63.0181"/>
<atom elementType="C" id="a199" x2="17.8694" y2="-59.854"/>
<atom elementType="C" id="a200" x2="20.625" y2="-55.06"/>
<atom elementType="C" hydrogenCount="2" id="a516" x2="13.1478" y2="-66.1899"/>
<atom elementType="C" hydrogenCount="3" id="a518" x2="10.1861" y2="-68.0938"/>
</atomArray>
<bondArray>
<bond atomRefs2="a198 a199" id="b203" order="A"/>
<bond atomRefs2="a200 a201" id="b205" order="A"/>
<bond atomRefs2="a201 a202" id="b206" order="A"/>
<bond atomRefs2="a198 a202" id="b207" order="A"/>
<bond atomRefs2="a201 a416" id="b417" order="1"/>
<bond atomRefs2="a202 a418" id="b419" order="1"/>
<bond atomRefs2="a200 a420" id="b421" order="1"/>
<bond atomRefs2="a198 a422" id="b423" order="1"/>
<bond atomRefs2="a199 a424" id="b425" order="1"/>
<bond atomRefs2="a199 a200" id="b204" order="A"/>
<bond atomRefs2="a422 a516" id="b517" order="1"/>
<bond atomRefs2="a516 a518" id="b519" order="1"/>
</bondArray>
</molecule>
</cml>
